# Supplementary material for: Disrupted uromodulin trafficking is rescued by targeting TMED cargo receptors
Source: J Clin Invest. 2024 Dec 16;134(24):e180347. doi: 10.1172/JCI180347 (PMC11645142; doi:10.1172/JCI180347)
Supplement: Supporting data values [file jci-134-180347-s010.xlsx]

## Sheet: Figure 1A. Proteomics
Empty vs. UMOD WT				Empty vs. UMOD C126R
	log2FC	-log10 (P-value)			log2FC	-log10 (P-value)
FLNA	-0.510343	6.25516		FLNA	-0.499696	6.41697
FLNC	-0.0419026	0.941976		FLNC	-0.0326164	0.766253
FLNB	-0.316455	5.03338		FLNB	-0.32725	5.19325
PRKDC	0.124006	2.14571		PRKDC	0.0724953	1.15054
DSP	-0.178985	0.548212		DSP	-0.279265	1.52858
KIF11	-0.526139	5.23199		KIF11	-0.516439	5.30843
SPTAN1	-0.564842	6.85364		SPTAN1	-0.552201	6.97016
FBN2	0.699945	7.47371		FBN2	0.756171	7.65715
FBN1	0.425867	6.55284		FBN1	0.480558	6.73686
MYH9	-1.20193	7.95157		MYH9	-1.21373	7.77452
MYH10	-0.995587	7.27175		MYH10	-0.990023	7.05723
MYH14	-0.929522	7.25638		MYH14	-0.931365	6.99437
LRPPRC	-0.823761	4.23452		LRPPRC	-0.747629	3.85458
DDX46	-0.460842	5.42612		DDX46	-0.42471	5.72054
DDX46	-0.173482	2.76662		DDX46	-0.178332	3.78443
UGGT1	1.04839	9.10384		UGGT1	0.939426	8.71978
UGGT2	0.472206	6.92939		UGGT2	0.392554	6.45535
IGF2R	0.576852	7.4352		IGF2R	0.568461	7.49579
SPTBN1	-0.533126	6.38891		SPTBN1	-0.506283	6.49226
SPTBN1	-0.295462	0.106438		SPTBN1	-0.292476	3.05275
SPTBN2	-0.417599	6.32544		SPTBN2	-0.395883	5.30312
SPTB	-0.356371	1.87597		SPTB	-0.375898	2.48532
ROCK1	-0.318501	4.73124		ROCK1	-0.321882	4.94088
ROCK2	-0.141927	2.06627		ROCK2	-0.124849	1.74704
HYOU1	0.911627	7.50029		HYOU1	0.949833	7.71312
CANX	1.93445	7.03642		CANX	1.74349	6.86313
CLGN	1.11157	8.90925		CLGN	1.01391	8.59587
SRRM2	-0.6059	6.08439		SRRM2	-0.635762	6.60742
RBM10	-0.650423	6.5865		RBM10	-0.639628	6.58374
RBM5	-0.707467	8.00547		RBM5	-0.619482	5.77972
JAK1	-0.327931	5.15912		JAK1	-0.373894	5.77787
TYK2	-0.115615	2.2446		TYK2	-0.141294	2.66487
SNRNP200	-0.421013	5.99071		SNRNP200	-0.395994	5.2541
HUWE1	0.427419	6.16462		HUWE1	0.384437	5.75921
LAMC1	0.727222	7.63472		LAMC1	0.735821	7.68791
HSP90B1	1.05547	8.58405		HSP90B1	1.07785	8.56178
HSP90AB1	0.605547	5.98493		HSP90AB1	0.603288	5.48537
HSP90AA1	0.375304	4.23586		HSP90AA1	0.403796	4.12288
TRAP1	-0.0566651	1.02668		TRAP1	-0.0710857	1.21272
THRAP3	-0.766426	7.72244		THRAP3	-0.766278	6.8503
BCLAF1	-0.655118	7.38372		BCLAF1	-0.611528	6.90203
BCLAF1	-0.689019	6.89939		BCLAF1	-0.630566	6.68975
DYNC1H1	0.217578	2.19821		DYNC1H1	0.169393	1.97525
CKAP5	-0.413033	5.86817		CKAP5	-0.404556	5.64709
HSPA8	0.900119	6.67489		HSPA8	0.853703	8.05721
HSPA5	1.35976	5.58719		HSPA5	1.43181	5.85181
HSPA1B	0.62288	5.98812		HSPA1B	0.636255	6.74631
HSPA2	0.511141	5.77746		HSPA2	0.453836	5.85973
HSPA6	0.60192	7.39311		HSPA6	0.72975	6.57229
HSPA1L	0.33079	2.49625		HSPA1L	0.252708	3.13237
SF3B1	-0.611294	6.87749		SF3B1	-0.583561	6.66964
PRMT5	-0.57596	5.53263		PRMT5	-0.561764	6.02076
PRMT5	-0.279008	3.80056		PRMT5	-0.26416	3.59561
KRT2	-0.826122	1.21844		KRT2	-0.932869	2.54238
KRT1	-0.416929	0.549902		KRT1	-0.433999	1.09194
KRT6B	0.43744	0.396636		KRT6B	0.1974	0.314777
KRT6A	0.142138	0.107953		KRT6A	-0.122325	0.160146
KRT5	-0.288903	0.371888		KRT5	-0.4135	1.13058
KRT6C	0.544719	1.05888		KRT6C	0.334675	1.75941
KRT8	0.401946	6.50751		KRT8	0.329491	5.98151
KRT78	-0.489634	1.62049		KRT78	-0.565216	3.11683
KRT80	-0.341567	0.767986		KRT80	-0.491202	2.67813
KRT77	-0.70673	3.7931		KRT77	-0.812324	3.95052
KRT4	-0.288298	2.60817		KRT4	-0.204615	2.14671
KRT84	-0.162138	0.393109		KRT84	-0.166314	1.40691
NEFH	0.36481	5.22722		NEFH	0.294909	5.54385
TTBK2	0.507099	0.381248		TTBK2	0.323203	0.386825
FASN	-0.316468	3.9979		FASN	-0.29293	3.66553
PDIA4	0.854808	8.40946		PDIA4	0.917386	8.55649
VCP	0.704072	7.54254		VCP	0.657793	7.74108
KRT9	-0.325091	0.32645		KRT9	-0.197502	0.312206
GCN1	0.351713	5.44354		GCN1	0.310559	5.04033
DHX9	-0.532025	6.49569		DHX9	-0.515791	6.64638
EPRS	-0.0929826	1.30993		EPRS	-0.104253	1.54269
GANAB	0.996495	9.1625		GANAB	1.0559	9.53722
GANAB	1.906	2.76297		GANAB	1.94257	3.07093
CAD	0.0911264	1.83781		CAD	0.042451	0.74268
MIA3	0.640613	7.33012		MIA3	0.684963	7.79072
MAP1B	-0.624798	7.151		MAP1B	-0.59351	7.01068
MAP1A	-0.458624	6.63731		MAP1A	-0.448168	6.58498
MCM3	-0.148324	2.78508		MCM3	-0.151459	2.9221
UMOD	2.16996	4.04925		UMOD	2.15755	4.35668
HNRNPU	-0.57932	7.32752		HNRNPU	-0.57532	7.09463
HNRNPU	-0.517679	4.16166		HNRNPU	-0.484757	3.79101
DNAJC7	0.912096	7.23306		DNAJC7	0.928813	7.9696
EIF4B	-0.679298	6.92392		EIF4B	-0.632892	7.06662
SLIT2	0.428762	6.36081		SLIT2	0.483935	6.72908
NOMO2	0.841515	8.72827		NOMO2	0.898927	8.86619
NOMO1	1.60847	6.90976		NOMO1	1.70958	7.1606
PHKB	-0.388455	4.16347		PHKB	-0.37433	3.91585
PHKB	-0.122027	1.16884		PHKB	-0.129795	1.08565
KRT16	-0.172844	0.125831		KRT16	-0.40199	0.749496
KRT10	-0.890188	1.85152		KRT10	-1.05873	3.02982
KRT14	0.141283	0.109824		KRT14	-0.0622258	0.086025
KRT17	0.112295	0.0923571		KRT17	-0.139503	0.258786
KRT19	-0.450808	4.21767		KRT19	-0.526489	4.134
KRT18	0.264323	2.43233		KRT18	0.258544	2.43015
KRT23	-0.550586	1.82135		KRT23	-0.606004	3.63761
SART1	-0.539388	6.62638		SART1	-0.509468	6.72694
UBR5	-0.0553745	1.14401		UBR5	-0.0641019	1.41422
CLASP2	-0.446548	5.66869		CLASP2	-0.427817	6.04096
CLASP1	-0.521227	6.41908		CLASP1	-0.515924	6.41017
COPA	0.162651	3.45896		COPA	0.154724	3.0647
PRPF8	-0.455255	6.92976		PRPF8	-0.436121	6.72399
PHKA1	-0.304756	3.08362		PHKA1	-0.27849	2.93991
PHKA2	-0.298	3.94419		PHKA2	-0.291629	3.86217
SF3B2	-0.685358	7.44536		SF3B2	-0.649937	6.83895
LTBP1	-0.383775	5.03711		LTBP1	-0.414252	4.83828
LTBP1	-0.375358	4.04028		LTBP1	-0.367908	3.24641
LTBP3	0.697293	6.91941		LTBP3	0.689157	6.7196
HSPD1	0.252823	2.81818		HSPD1	0.172872	3.22395
DHX15	-0.519768	5.11785		DHX15	-0.494258	4.7917
DHX8	-0.371189	5.85505		DHX8	-0.369135	5.96823
DHX38	-0.520087	7.09957		DHX38	-0.487467	6.26264
DHX16	-0.347969	5.39737		DHX16	-0.368988	5.82706
LRP1	0.409059	6.22289		LRP1	0.367963	5.45132
NCL	-0.596317	6.35476		NCL	-0.582437	6.24108
CCT5	0.182909	2.80406		CCT5	0.118396	1.87414
CCT4	0.293902	4.80008		CCT4	0.22153	3.80639
SF3B3	-0.54733	7.23228		SF3B3	-0.540456	7.09923
HSPA9	0.340729	3.87099		HSPA9	0.221085	4.12597
MDN1	-0.270901	3.45308		MDN1	-0.263158	3.32402
U2SURP	-0.623719	6.68491		U2SURP	-0.567077	6.33084
U2SURP	-0.0642206	0.305825		U2SURP	-0.0747325	0.376346
EIF3A	-0.472009	5.64065		EIF3A	-0.442735	5.63659
EEF2	0.0587552	0.780445		EEF2	0.0467942	0.55956
EFTUD2	-0.401436	5.76641		EFTUD2	-0.408497	5.77354
PFKFB3	-0.321404	4.13818		PFKFB3	-0.314477	4.31925
PFKFB2	-0.45605	5.56835		PFKFB2	-0.46282	5.82439
PFKFB4	-0.420985	4.18146		PFKFB4	-0.38375	3.25608
LAMB2	0.638762	7.27419		LAMB2	0.696078	7.19557
DHX30	-0.520054	5.76943		DHX30	-0.501206	5.53035
HNRNPM	-0.472103	5.34011		HNRNPM	-0.465081	5.17943
CAMSAP3	-0.5015	6.60265		CAMSAP3	-0.506	6.78461
CAMSAP3	-0.185186	2.75526		CAMSAP3	-0.195961	3.2349
GLG1	0.730347	8.11384		GLG1	0.780284	8.33503
LUC7L2	-0.569228	5.56098		LUC7L2	-0.533781	5.3863
FMC1	-0.0884986	1.07954		FMC1	-0.0654281	0.861489
LUC7L	-0.51732	6.3107		LUC7L	-0.441408	6.14503
EEF1A1	0.272686	5.07106		EEF1A1	0.260321	4.79713
EEF1A2	0.15958	1.66665		EEF1A2	0.076228	1.08116
OTUD4	-0.564126	6.98219		OTUD4	-0.530956	6.72553
OTUD4	-0.61553	6.11898		OTUD4	-0.572257	6.75406
DOCK7	-0.416811	5.68132		DOCK7	-0.399935	5.29597
DOCK6	-0.336362	4.67133		DOCK6	-0.341409	4.84758
MCM5	-0.330249	4.0486		MCM5	-0.330632	4.06324
DDX3X	-0.489503	5.62067		DDX3X	-0.460492	5.46378
DDX17	-0.539326	5.31718		DDX17	-0.509936	5.06948
DDX5	-0.444129	6.83254		DDX5	-0.448508	6.72592
PRRC2C	-0.542952	6.82287		PRRC2C	-0.527305	7.36641
OS9	0.843628	8.22155		OS9	0.782416	8.09896
OS9	0.201206	3.65648		OS9	0.136327	2.99605
MYBBP1A	-0.329764	4.09679		MYBBP1A	-0.345702	4.83565
SMCHD1	-0.694107	7.21403		SMCHD1	-0.665559	7.14633
RIOK1	-0.465586	5.60969		RIOK1	-0.421561	5.36952
IRS4	-0.0268568	0.533855		IRS4	-0.0705256	1.81965
DNAJC10	0.919629	7.96759		DNAJC10	0.936585	8.02634
ATP1A1	0.281855	4.79231		ATP1A1	0.268313	4.6741
DIS3	0.216482	4.34816		DIS3	0.178822	3.83609
ATP2A2	0.506809	6.53931		ATP2A2	0.495232	6.70674
PDIA3	0.527958	6.69403		PDIA3	0.520467	6.85087
PPM1B	-0.413961	6.00363		PPM1B	-0.433744	6.03852
PPM1B	-0.425781	4.23761		PPM1B	-0.457728	5.07846
PPM1A	-0.0814384	1.81697		PPM1A	-0.121595	2.98265
RB1CC1	-0.220603	3.92996		RB1CC1	-0.204176	4.41755
TUBB	0.514912	5.49652		TUBB	0.422292	4.74766
TUBB4B	0.441045	6.49202		TUBB4B	0.367953	6.02629
TUBB2B	0.332394	3.32456		TUBB2B	0.227221	2.25307
TUBB4A	0.42059	5.95496		TUBB4A	0.331837	5.24643
TUBB2A	0.440414	4.81367		TUBB2A	0.294223	3.62061
TUBB6	0.445688	5.63521		TUBB6	0.340966	4.89127
TUBB3	0.283752	3.69321		TUBB3	0.202287	2.79107
TUBB8	0.179578	1.83932		TUBB8	0.0956852	0.876643
PRRC2A	-0.582577	7.33153		PRRC2A	-0.556532	6.83091
RBM6	-0.64882	7.81353		RBM6	-0.618788	7.23141
RPN1	0.965031	7.50962		RPN1	1.00959	7.6457
ASPH	0.876017	8.62452		ASPH	0.774198	7.68126
HNRNPK	-0.745108	5.11985		HNRNPK	-0.686153	4.98994
HSPH1	0.258076	3.86611		HSPH1	0.260966	4.43522
HSPA4L	0.352512	5.23363		HSPA4L	0.327117	5.17356
HSPA4	0.263453	2.37093		HSPA4	0.282455	2.54651
NOTCH2	0.460038	6.23056		NOTCH2	0.487729	6.56757
NOTCH3	0.485499	5.88059		NOTCH3	0.404297	5.20827
NOTCH1	-0.140102	2.36252		NOTCH1	-0.177523	2.80852
NBPF26	-0.581599	5.7901		NBPF26	-0.57377	5.57707
PUF60	-0.473517	5.59011		PUF60	-0.405113	5.031
PUF60	-0.100881	1.61004		PUF60	-0.0560204	0.790746
PUF60	-0.298807	3.61648		PUF60	-0.258691	3.13974
CCT3	0.402937	4.64283		CCT3	0.372763	4.35992
DNAJA1	0.561866	6.63991		DNAJA1	0.6016	5.48126
TCP1	0.271218	4.03842		TCP1	0.19868	3.37062
PRPF6	-0.520923	7.15542		PRPF6	-0.525681	6.58382
EIF4G1	-0.299996	4.56458		EIF4G1	-0.271534	4.03621
EIF4G3	-0.253829	4.95054		EIF4G3	-0.265964	4.9486
NUP210	0.699864	7.5261		NUP210	0.712156	7.56521
XRCC6	-0.370992	5.48122		XRCC6	-0.359092	5.40362
PPIL4	-0.456535	5.35837		PPIL4	-0.411632	5.88713
LUC7L3	-0.49742	6.3523		LUC7L3	-0.453457	6.35077
ADAMTS1	0.741444	7.34532		ADAMTS1	0.808883	7.67841
ADAMTS15	-0.0815249	1.30534		ADAMTS15	0.118284	1.87025
XRCC5	-0.399337	5.32285		XRCC5	-0.388159	5.37685
VIM	0.293241	2.03169		VIM	0.0684556	0.428587
NEFM	0.154277	3.0032		NEFM	0.11804	3.05082
INA	0.277099	4.11629		INA	0.198234	3.67529
PRPH	-0.614614	5.53915		PRPH	-0.527643	5.56591
TTC28	-0.150041	3.03876		TTC28	-0.189718	3.69894
SLC3A2	1.04749	8.53635		SLC3A2	1.097	8.33661
SLC3A2	0.975531	5.20425		SLC3A2	1.05476	5.82209
TUFM	0.129569	2.60699		TUFM	0.0625563	1.229
CWF19L2	-0.413798	6.08587		CWF19L2	-0.43027	5.9991
BMS1	-0.739897	7.8856		BMS1	-0.740541	7.53765
RPL4	-0.63407	6.99158		RPL4	-0.595043	7.13303
TUBA1B	0.545832	6.3554		TUBA1B	0.429941	5.67383
TUBA1C	0.45945	4.62767		TUBA1C	0.333114	3.70955
TUBA1A	-0.247072	1.30964		TUBA1A	-0.0515257	0.1969
TUBA4A	0.339816	2.07081		TUBA4A	0.234715	1.71298
TUBA8	0.154717	0.831559		TUBA8	0.191511	1.91162
TUBAL3	0.0435513	0.248784		TUBAL3	0.146722	1.23719
TRIM28	-0.0290533	0.450713		TRIM28	-0.0646303	1.25596
POLD1	-0.220803	4.12718		POLD1	-0.210457	4.05278
FKBP10	1.08669	7.76031		FKBP10	1.17045	7.79548
IVNS1ABP	-0.362523	5.35021		IVNS1ABP	-0.325282	4.86233
DDX41	-0.410459	4.95975		DDX41	-0.385698	5.34059
CKAP4	0.0678618	1.10114		CKAP4	0.080854	1.81119
DNAJC3	0.937946	7.90929		DNAJC3	1.00505	8.32688
RBM39	-0.469433	6.40082		RBM39	-0.452994	6.17817
RBM23	-0.12118	2.3285		RBM23	-0.120844	2.26309
STK38	-0.473611	5.58051		STK38	-0.462632	5.50508
STK38L	-0.439874	5.60753		STK38L	-0.422513	5.64878
MAP3K7	-0.393699	5.86522		MAP3K7	-0.404805	6.53107
MAP3K7	-0.483029	3.64896		MAP3K7	-0.463956	3.88086
PSMD2	0.252328	3.43591		PSMD2	0.257649	3.26397
CALR	0.985798	7.80506		CALR	1.08672	8.00517
SF3A1	-0.646722	7.52873		SF3A1	-0.636545	6.93718
SEL1L	0.907431	7.4717		SEL1L	0.851955	7.3696
CHERP	-0.597554	7.14282		CHERP	-0.542176	6.63613
ACAP2	-0.309232	5.75843		ACAP2	-0.40607	6.60863
ACAP3	-0.294214	4.79444		ACAP3	-0.402112	5.78739
IARS	-0.105521	1.00868		IARS	-0.122565	1.27517
MAP4	-0.454886	6.77112		MAP4	-0.439538	6.56997
PSMD1	0.245056	4.04316		PSMD1	0.24247	3.79626
PLOD1	0.839869	8.46999		PLOD1	0.871492	8.84827
THOC2	-0.38512	5.90215		THOC2	-0.382399	5.93578
DDX21	-0.519592	7.45732		DDX21	-0.518939	7.22151
DDX50	-0.507045	7.21909		DDX50	-0.505603	6.60527
EIF5B	-0.467769	6.78346		EIF5B	-0.426479	5.90775
SLC25A13	0.426766	5.6988		SLC25A13	0.33007	4.69221
SLC25A12	0.220885	2.66127		SLC25A12	0.155958	1.90736
MTHFD1	0.182046	3.1507		MTHFD1	0.161823	2.84821
P4HA1	0.881253	7.75163		P4HA1	0.88767	7.60312
P4HA1	-0.165429	1.55934		P4HA1	-0.174036	1.85074
PKM	-0.0322723	0.350513		PKM	-0.0570426	0.71722
GART	0.0354644	0.600821		GART	-0.0221245	0.34297
P4HB	0.612547	7.95684		P4HB	0.640464	7.9268
P4HB	0.978078	5.26771		P4HB	0.994008	5.0992
USP15	-0.240962	4.44532		USP15	-0.207063	4.1868
USP11	0.217771	3.43644		USP11	0.215464	2.96921
USP4	0.0305248	0.201212		USP4	0.075637	0.533403
TRIM21	-0.426082	5.25496		TRIM21	-0.421143	5.59771
GPATCH1	-0.47839	6.41442		GPATCH1	-0.445585	6.43775
DHX36	-0.497377	6.50358		DHX36	-0.484409	6.66128
DHX57	-0.436007	6.74182		DHX57	-0.39783	6.48573
SLC25A5	0.717407	6.41366		SLC25A5	0.64028	6.02234
SLC25A6	0.610435	7.10466		SLC25A6	0.555898	6.82987
SLC25A4	0.0862487	2.09573		SLC25A4	0.0606167	1.26302
JUP	-0.25263	0.498841		JUP	-0.379198	1.61301
CTNNB1	0.312964	4.8794		CTNNB1	0.366912	5.46432
SYNCRIP	-0.490853	4.83506		SYNCRIP	-0.469655	4.43335
HNRNPR	-0.575664	7.10143		HNRNPR	-0.558108	6.97996
MFAP1	-0.483723	4.07261		MFAP1	-0.42379	3.80879
GOLGA3	-0.0633677	1.26857		GOLGA3	-0.0178851	0.276349
DSG2	0.603061	7.43075		DSG2	0.612772	7.38873
RARS	-0.1484	2.06511		RARS	-0.164748	2.32879
PSMC2	0.256607	4.68229		PSMC2	0.253635	4.73223
LAMB1	0.588628	7.45014		LAMB1	0.636556	7.75916
CPD	0.64972	7.52435		CPD	0.690147	7.75634
RPS3A	-0.564415	5.97984		RPS3A	-0.541084	5.89665
LARP1	-0.614073	7.25725		LARP1	-0.623932	7.11043
TAB1	-0.333641	4.52174		TAB1	-0.346538	4.89998
GTF2I	-0.29341	5.39226		GTF2I	-0.29735	5.41021
ATAD3A	-0.262812	4.58367		ATAD3A	-0.23935	4.916
ATAD3B	-0.173343	2.74853		ATAD3B	-0.160268	3.71323
SCYL2	-0.374748	4.55626		SCYL2	-0.368024	4.98747
PSMC3	0.371161	5.5411		PSMC3	0.351323	5.25015
RCN1	0.863737	7.39689		RCN1	0.937843	7.64218
NOP14	-0.661724	7.888		NOP14	-0.639614	7.59548
RCC2	-0.389132	6.08179		RCC2	-0.396785	5.77371
CDC5L	-0.475951	6.35674		CDC5L	-0.461118	6.32021
BAG6	0.394855	6.34174		BAG6	0.433744	6.70108
MCM7	0.162617	3.41258		MCM7	0.113316	2.58045
CCAR2	-0.643343	6.23422		CCAR2	-0.632454	6.52454
ABCF1	-0.43137	5.54615		ABCF1	-0.386684	5.61346
PABPC1	-0.698735	6.35899		PABPC1	-0.671689	6.23374
PABPC4	-0.699029	6.83703		PABPC4	-0.695087	6.78757
P3H1	0.937612	8.75862		P3H1	0.996444	8.88813
PARP1	-0.463011	6.67244		PARP1	-0.425347	6.25826
RPL3	-0.789969	7.83834		RPL3	-0.767605	7.33569
RANBP2	0.10559	2.18235		RANBP2	0.0639765	1.36244
RPS3	-0.133556	2.39461		RPS3	-0.1512	2.68051
TFRC	0.581206	7.40844		TFRC	0.631956	7.40508
LMAN1	1.12123	7.40727		LMAN1	1.13618	7.39257
RBM17	-0.578377	6.74139		RBM17	-0.540553	6.76449
CCT8	0.135815	2.84617		CCT8	0.169044	3.01849
CCDC88A	-0.444329	6.46279		CCDC88A	-0.440569	6.67743
HDLBP	-0.3179	5.01459		HDLBP	-0.305136	5.47775
PSMD3	0.385803	6.30082		PSMD3	0.363161	5.74374
PRPF31	-0.523954	6.67756		PRPF31	-0.511565	6.88082
TNRC6B	-0.316402	5.57405		TNRC6B	-0.327706	5.69228
AMOT	0.00629825	0.0982111		AMOT	-0.0562832	1.43776
DHX35	-0.407618	4.43342		DHX35	-0.352502	3.56356
PSMC4	0.285451	5.39318		PSMC4	0.266104	5.17596
DDX1	-0.434107	5.68414		DDX1	-0.41521	5.76664
RPS4X	-0.615741	7.11478		RPS4X	-0.591434	7.4306
P3H3	0.639316	7.83515		P3H3	0.642551	7.6858
CCT7	0.0962277	1.62107		CCT7	0.114534	1.92198
CLTC	-0.0203335	0.147099		CLTC	-0.0412719	0.334211
RPN2	1.0193	7.96398		RPN2	1.04262	7.73847
DDX23	-0.494322	6.87015		DDX23	-0.476046	6.3687
HNRNPH1	-0.472629	5.71178		HNRNPH1	-0.46707	5.64858
HNRNPH2	-0.392442	5.31493		HNRNPH2	-0.381245	5.23414
HNRNPF	-0.458204	5.61974		HNRNPF	-0.466161	5.44179
SFSWAP	-0.464719	6.56839		SFSWAP	-0.425964	6.27492
RNF219	-0.294669	4.74005		RNF219	-0.320189	5.28668
STIP1	0.701239	6.95772		STIP1	0.696949	6.79428
RCN2	0.878452	6.8792		RCN2	0.880399	6.92489
PHGDH	0.406724	5.63608		PHGDH	0.370777	5.45983
SMC2	-0.36425	6.01901		SMC2	-0.328034	5.81231
CCT2	0.107325	1.73312		CCT2	0.115573	2.08678
DCTN1	-0.211664	4.33739		DCTN1	-0.228925	4.65524
RRBP1	-0.500497	6.84322		RRBP1	-0.473838	6.93551
NIN	-0.0896841	1.42183		NIN	-0.077463	1.16968
DNAJA2	0.621122	6.96395		DNAJA2	0.606301	6.6612
XRN2	-0.625483	6.98973		XRN2	-0.580659	5.80855
TTC17	0.446523	6.71879		TTC17	0.450211	6.70578
TTC17	0.081568	0.807213		TTC17	0.011235	0.13956
ENO1	0.0755616	1.58591		ENO1	0.0420113	0.870639
COPB2	0.167686	3.57276		COPB2	0.16764	3.45772
IGF2BP1	-0.675444	6.85264		IGF2BP1	-0.653839	6.96168
IGF2BP3	-0.612195	5.73434		IGF2BP3	-0.590914	5.84274
IGF2BP2	-0.700186	7.1496		IGF2BP2	-0.681258	7.23622
ACTB	-0.325401	4.90853		ACTB	-0.387545	5.35855
ACTG1	-0.425403	6.02279		ACTG1	-0.436646	5.25431
ACTA1	0.080769	0.389271		ACTA1	0.0112	0.0426807
WDR77	-0.552871	6.31303		WDR77	-0.528495	7.20413
TAB3	-0.417508	6.77931		TAB3	-0.416726	6.41834
TAB3	-0.414439	6.01633		TAB3	-0.38632	4.7556
PXDN	0.401009	6.26989		PXDN	0.408608	6.38063
PLOD2	0.843368	8.52503		PLOD2	0.85235	8.55718
RPL7	-0.617937	6.82118		RPL7	-0.563897	6.51515
IMMT	0.218079	4.12222		IMMT	0.175522	3.75035
XRN1	-0.28605	4.91368		XRN1	-0.271268	4.53901
PSMC1	0.226284	4.59895		PSMC1	0.217166	4.65344
PSMC5	0.375672	5.15388		PSMC5	0.351115	4.9286
SPATA5	-0.243075	3.8818		SPATA5	-0.256229	4.2176
ERLEC1	1.04855	8.26199		ERLEC1	1.01348	7.81849
SMC3	-0.302046	5.67143		SMC3	-0.2987	5.62181
XPO1	0.376161	5.60821		XPO1	0.364449	5.49938
CNOT1	-0.0798453	1.48706		CNOT1	-0.0993326	2.08083
TOP1	-0.501859	6.92848		TOP1	-0.452443	6.41306
TOP1MT	-0.436571	0.5964		TOP1MT	0.0903749	0.0811214
ATP5A1	0.308835	4.72808		ATP5A1	0.260662	4.14145
SF3A3	-0.540245	6.46176		SF3A3	-0.515998	6.54708
RUVBL2	0.122937	2.83463		RUVBL2	0.110156	2.70596
MARS	0.0178338	0.207799		MARS	-0.0011929	0.0129408
COPB1	0.32333	4.81412		COPB1	0.327918	4.47663
TCOF1	-0.573526	6.97182		TCOF1	-0.55106	6.57918
TCOF1	-0.464358	4.91888		TCOF1	-0.456849	5.38277
EMC1	0.556144	7.51791		EMC1	0.589861	7.22221
AIFM1	-0.00191394	0.0166739		AIFM1	0.00069045	0.00899183
TAB2	-0.259198	4.92344		TAB2	-0.328487	5.60686
TAF2	-0.294887	3.93637		TAF2	-0.276476	3.86324
ACSL3	0.352105	5.63886		ACSL3	0.299286	5.2496
ACSL4	0.314515	5.73109		ACSL4	0.235558	4.7694
EDEM3	0.499047	6.93497		EDEM3	0.523633	6.9203
PDIA6	0.455934	6.32897		PDIA6	0.504478	7.01419
COPG1	0.172511	2.94396		COPG1	0.177386	3.03634
COPG2	0.269442	4.14204		COPG2	0.270344	4.44923
SMC4	-0.383223	5.87849		SMC4	-0.347798	5.67714
RUVBL1	0.172265	3.58448		RUVBL1	0.148295	3.38757
C11orf84	-0.43591	5.83497		C11orf84	-0.432893	5.88573
TOR1AIP1	0.703638	7.59249		TOR1AIP1	0.767204	7.98389
TOR1AIP1	0.0776012	1.12702		TOR1AIP1	0.132445	1.98275
TOR1AIP2	0.858397	7.16885		TOR1AIP2	0.918353	7.36911
YBX1	-0.455168	6.3655		YBX1	-0.464442	6.0963
YBX3	-0.463796	5.93312		YBX3	-0.439904	6.05598
YBX3	-0.0397641	0.491919		YBX3	-0.0691049	1.16187
E2F7	-0.421495	6.06868		E2F7	-0.431884	6.0843
MAGED2	0.0213183	0.28911		MAGED2	0.00035899	0.00402804
MAGED1	0.263877	5.16693		MAGED1	0.148691	3.25199
TXNDC5	0.914859	8.02648		TXNDC5	0.908704	8.33533
KHSRP	-0.55979	7.26604		KHSRP	-0.563107	7.52158
FUBP3	-0.551987	6.28621		FUBP3	-0.521016	6.14706
PTBP1	-0.6287	5.61361		PTBP1	-0.626584	5.56321
PTBP3	-0.442688	5.62567		PTBP3	-0.479684	5.45863
PSMC6	0.321467	5.52625		PSMC6	0.291049	4.83848
SUN2	0.219969	3.8867		SUN2	0.233789	3.74081
TTC13	0.552446	7.52085		TTC13	0.521325	7.35469
HNRNPL	-1.01283	7.02863		HNRNPL	-0.998057	6.87505
CSDE1	-0.44125	6.89518		CSDE1	-0.402208	6.41123
SERBP1	-0.530145	6.65629		SERBP1	-0.490831	6.75933
TMTC3	0.538162	7.20823		TMTC3	0.558149	7.24191
APLP2	0.566937	7.1648		APLP2	0.650291	7.63216
APLP2	0.0341099	0.342726		APLP2	0.0974292	1.09379
UBR3	0.45533	6.94802		UBR3	0.472946	7.07406
SND1	-0.1203	1.11839		SND1	-0.109153	0.983875
PLOD3	0.769353	7.85033		PLOD3	0.80037	8.11029
SERPINH1	0.665448	7.75785		SERPINH1	0.684109	8.11859
RPL7A	-0.672141	7.02399		RPL7A	-0.617924	7.6414
TBC1D10B	-0.3822	5.50869		TBC1D10B	-0.342241	5.67986
HECTD1	0.263514	4.4537		HECTD1	0.119708	2.34388
DARS	-0.196185	2.85839		DARS	-0.203225	2.94166
MTHFD1L	-0.0843745	1.25346		MTHFD1L	-0.128518	2.23812
ILF3	-0.571404	7.11314		ILF3	-0.550145	7.31737
TES	0.4699	5.80285		TES	0.479889	5.6202
ZC3HAV1	-0.319982	5.68164		ZC3HAV1	-0.32956	5.79023
HLA-A	0.799115	7.5479		HLA-A	0.825577	8.10299
HLA-C	0.974273	5.61544		HLA-C	0.995249	5.66654
HLA-B	0.724665	5.26455		HLA-B	0.716401	5.14996
HLA-C	-0.0145199	0.0991731		HLA-C	0.0280546	0.247181
HLA-F	0.203979	3.48473		HLA-F	0.188782	2.94347
HLA-E	0.153174	1.70267		HLA-E	0.182894	2.23157
RACK1	0.554386	5.94739		RACK1	0.578138	6.16349
NID1	0.482047	6.89442		NID1	0.514946	7.09712
NID2	0.230542	4.47115		NID2	0.261676	4.78253
UBA1	-0.189775	2.07031		UBA1	-0.168234	1.62555
DNAJB11	1.02372	8.1328		DNAJB11	1.02862	8.04351
PLXNB2	0.285599	4.54015		PLXNB2	0.338328	4.92726
EEF1G	-0.335339	5.55608		EEF1G	-0.328244	5.33897
NGLY1	0.671528	7.81219		NGLY1	0.529297	6.95393
FRYL	-0.674758	5.97178		FRYL	-0.643682	5.75528
FRYL	-0.484255	3.81087		FRYL	-0.466307	3.52253
SMC1A	-0.274041	4.79187		SMC1A	-0.266836	4.38178
PRPS1	0.133368	2.49546		PRPS1	0.178171	3.02182
PRPS2	-0.0977229	0.726275		PRPS2	-0.081587	1.47864
CDK11B	-0.388005	5.09021		CDK11B	-0.345836	4.82623
STIM1	0.71431	7.67382		STIM1	0.748937	8.12895
MATR3	-0.832518	8.53846		MATR3	-0.819953	8.19055
MOGS	0.369597	5.74919		MOGS	0.403583	5.85506
FAF2	0.529101	6.84761		FAF2	0.497188	6.65314
NUDT21	-0.4554	5.94067		NUDT21	-0.414365	5.52797
YTHDC2	-0.307071	5.15145		YTHDC2	-0.312609	5.17716
PLAT	0.60288	6.72653		PLAT	0.677274	6.99323
SLC4A1AP	-0.540486	7.00592		SLC4A1AP	-0.525272	6.95503
P4HA2	0.803197	7.84104		P4HA2	0.841627	7.98374
USP7	-0.209017	3.40562		USP7	-0.217591	3.57445
ARHGEF2	-0.43765	5.90425		ARHGEF2	-0.420759	5.76364
PHKG2	-0.399351	5.25678		PHKG2	-0.408985	5.37899
EIF4A1	0.397824	4.07511		EIF4A1	0.41999	4.0859
EIF4A3	-0.541401	4.17953		EIF4A3	-0.48476	3.75918
APP	0.449345	6.32761		APP	0.524162	6.72656
PSMD6	0.290806	4.7367		PSMD6	0.302357	4.30216
DSC3	0.44776	6.61953		DSC3	0.45595	6.71879
ERLIN2	0.666956	7.97858		ERLIN2	0.700429	8.07872
ERLIN1	0.523295	6.58368		ERLIN1	0.557234	6.80923
NOC4L	-0.515432	5.49839		NOC4L	-0.469691	5.10492
PRMT1	-0.34577	2.31201		PRMT1	-0.298071	2.02017
NPM1	-0.704583	7.66407		NPM1	-0.716116	7.57317
GNL3	-0.438178	6.03495		GNL3	-0.411513	6.20612
CCAR1	-0.685384	6.94928		CCAR1	-0.661127	6.54751
STT3B	0.852618	7.53686		STT3B	0.858027	7.46114
FXR1	-0.82008	7.28807		FXR1	-0.806639	7.31548
RPL6	-0.68248	6.95004		RPL6	-0.641715	7.91016
POLDIP3	-0.639941	7.58561		POLDIP3	-0.624541	7.83744
POLDIP3	-0.448673	6.2948		POLDIP3	-0.489619	6.50337
STT3A	0.895631	8.56043		STT3A	0.926631	9.05208
CPSF6	-0.468371	6.35077		CPSF6	-0.420948	6.42202
FHL1	0.327853	5.72816		FHL1	0.319251	5.09176
LARS	-0.0547045	0.69093		LARS	-0.0600236	0.790518
STAU1	-0.471439	6.73017		STAU1	-0.450858	6.70932
STAU1	-0.53673	6.56637		STAU1	-0.491193	6.75102
STUB1	0.664059	6.26419		STUB1	0.651172	6.83953
RBMX	-0.809562	8.48934		RBMX	-0.802853	8.40182
RBMXL1	-0.529493	5.70266		RBMXL1	-0.492151	5.55565
POLR2B	0.0028578	0.042574		POLR2B	0.006358	0.102313
SDF4	0.957484	7.84589		SDF4	0.968127	7.90846
ARCN1	0.0684693	1.44086		ARCN1	0.057237	1.15048
ARGLU1	-0.614246	6.39788		ARGLU1	-0.591133	5.86458
QKI	-0.804471	6.31213		QKI	-0.778447	6.2601
ARHGAP21	-0.401363	6.53449		ARHGAP21	-0.402114	6.52363
CPSF1	-0.463618	6.06201		CPSF1	-0.482919	6.05299
PSMD12	0.32177	4.78859		PSMD12	0.341196	5.39382
PRPF19	-0.569478	6.47007		PRPF19	-0.558547	6.53197
RPS7	-0.46952	6.44328		RPS7	-0.425539	6.10249
FREM2	0.258219	4.42871		FREM2	0.264166	4.32563
RPL8	-0.775543	7.40029		RPL8	-0.730585	7.58521
UMPS	0.340249	5.73677		UMPS	0.280381	5.30987
UBR4	0.233894	4.91673		UBR4	0.271323	5.17286
CNNM3	0.53727	6.93761		CNNM3	0.519567	6.36011
CNNM2	0.478002	7.03298		CNNM2	0.441894	6.82278
PRPF38B	-0.362823	5.38278		PRPF38B	-0.294959	4.26648
HADHA	-0.128525	2.64409		HADHA	-0.15633	3.14121
SKIV2L2	-0.410433	5.62601		SKIV2L2	-0.379353	5.40279
CHPF	0.526616	7.21043		CHPF	0.537888	7.23188
ASCC3	-0.425759	5.76962		ASCC3	-0.411234	6.02729
COLGALT1	0.504783	6.9304		COLGALT1	0.56056	7.53662
HTATSF1	-0.57406	7.22469		HTATSF1	-0.549866	6.46871
PTGES2	0.777574	6.97974		PTGES2	0.731476	7.34303
DDR2	0.842489	8.42613		DDR2	0.898592	8.63275
EIF3D	-0.160924	3.17252		EIF3D	-0.147238	2.99213
NUP93	0.270784	4.94194		NUP93	0.183529	3.84413
NAMPT	0.285719	4.52706		NAMPT	0.199362	3.40458
FAT1	0.454777	6.62391		FAT1	0.373208	6.12281
CALU	0.815333	7.29705		CALU	0.874309	7.00422
CALU	0.59055	5.66372		CALU	0.631147	5.70671
ITGAV	0.710997	8.18279		ITGAV	0.71832	8.29639
EXT2	0.59062	7.07609		EXT2	0.598893	7.05084
CTTN	-0.499194	5.85188		CTTN	-0.48786	5.90267
ABCF2	-0.231958	4.70719		ABCF2	-0.206894	4.03571
RPL13	-0.67069	6.74155		RPL13	-0.664227	8.16691
RPS2	-0.469383	5.29698		RPS2	-0.442082	5.26236
ANKFY1	-0.266832	3.16333		ANKFY1	-0.212805	2.69702
RPS5	-0.20588	3.69991		RPS5	-0.203013	3.91077
SBF1	-0.407773	5.63861		SBF1	-0.347459	3.42883
ANXA2	-0.16883	1.60051		ANXA2	-0.162045	1.71479
NSRP1	-0.592199	6.15786		NSRP1	-0.55917	5.83443
PCBP1	0.185388	3.98613		PCBP1	0.181011	3.80213
PCBP2	0.029758	0.0771852		PCBP2	-0.0286245	0.0804297
PCBP2	0.261607	2.70988		PCBP2	0.226419	2.49771
PCBP2	0.18675	2.00035		PCBP2	0.257982	3.76909
NCLN	0.611365	7.84174		NCLN	0.61782	7.96186
CTSD	0.663553	7.60753		CTSD	0.730154	7.36896
PSMA4	-0.00164061	0.0198245		PSMA4	-0.0128721	0.125464
PSMA4	-0.0108484	0.0781194		PSMA4	-0.076102	0.788888
TOMM70	0.543327	7.54399		TOMM70	0.530678	6.9984
EGLN1	0.417143	6.16159		EGLN1	0.311502	5.23883
PGAM5	-0.553084	6.61114		PGAM5	-0.5526	6.62997
FXR2	-0.903114	7.42687		FXR2	-0.901673	7.35021
FMR1	-1.34728	6.5858		FMR1	-1.28259	6.6797
FMR1	-0.821301	6.44473		FMR1	-0.827806	6.1669
AFG3L2	0.180704	3.91261		AFG3L2	0.021261	0.456739
PRKCSH	1.04008	8.40418		PRKCSH	1.10199	8.6163
PPP2R1A	-0.121928	2.10221		PPP2R1A	-0.111552	1.95403
PPP2R1B	0.0165162	0.141599		PPP2R1B	0.0283958	0.336763
NONO	-0.395911	5.85884		NONO	-0.368184	5.66846
ODR4	-0.19734	3.87673		ODR4	-0.233211	4.36625
DSTN	0.686518	8.05379		DSTN	0.680407	6.62056
GARS	0.169915	3.32707		GARS	0.120427	2.48209
BAG5	0.559523	5.13099		BAG5	0.53911	5.21668
NMD3	0.275304	4.62961		NMD3	0.281936	4.73072
MSH2	-0.0739765	0.857685		MSH2	-0.125905	2.52347
OGT	-0.296647	5.33303		OGT	-0.29128	5.48991
CLPTM1	0.701382	8.29673		CLPTM1	0.710677	7.95149
HNRNPUL1	-0.389316	4.172		HNRNPUL1	-0.341247	4.64958
LIMA1	-0.27094	4.12847		LIMA1	-0.322154	4.6614
LIMA1	-0.608021	3.2976		LIMA1	-0.620673	3.62917
HCFC1	0.14322	3.49262		HCFC1	0.144147	3.60015
PRSS3P2	-0.401684	4.82735		PRSS3P2	-0.398675	5.84237
RFC1	-0.447448	6.32		RFC1	-0.442557	6.40803
DNMT1	-0.365442	4.97097		DNMT1	-0.342273	4.71551
SRPK1	-0.621493	7.13945		SRPK1	-0.592455	7.31854
SRPK2	-0.596661	7.02026		SRPK2	-0.573714	7.76259
CAND1	0.0835253	1.08307		CAND1	0.0666695	0.80588
CAND2	-0.0823379	1.6519		CAND2	-0.111434	2.37276
USP9X	-0.0844393	1.96119		USP9X	-0.0893089	2.14712
WIZ	-0.422876	5.9432		WIZ	-0.483695	6.41178
WIZ	-0.382555	2.72315		WIZ	-0.263654	2.49215
SLC25A22	0.856062	7.7406		SLC25A22	0.555592	6.69611
AMBRA1	0.159375	3.59733		AMBRA1	0.113158	2.8203
YWHAQ	-0.171933	3.51819		YWHAQ	-0.174995	3.47683
YWHAE	-0.0646128	1.05575		YWHAE	-0.0959381	1.80573
YWHAH	-0.186939	3.28171		YWHAH	-0.18588	3.28781
YWHAZ	-0.140337	2.49176		YWHAZ	-0.0978686	2.12864
YWHAB	-0.104527	2.34568		YWHAB	-0.0959323	2.26371
YWHAG	-0.244618	3.90139		YWHAG	-0.248116	4.33707
TRIM32	0.273872	4.94646		TRIM32	0.236489	4.39237
RBBP6	-0.575197	7.51286		RBBP6	-0.610891	7.5475
RPLP0	-0.618341	5.38467		RPLP0	-0.585594	5.02471
PRDX1	-0.0984494	1.39069		PRDX1	-0.100692	1.41411
PRDX4	0.385639	5.27345		PRDX4	0.491908	6.54706
PRDX2	-0.169825	3.05282		PRDX2	-0.179044	3.29109
NDUFA8	2.0505	4.04132		NDUFA8	1.99694	4.22608
ALB	-0.418936	6.57051		ALB	-0.413867	6.37245
GTPBP4	-0.467545	6.18102		GTPBP4	-0.458825	6.40299
RBM28	-0.629885	7.21615		RBM28	-0.643693	7.29449
PSMD4	-0.179159	3.59483		PSMD4	-0.191975	4.02112
PSMD4	-0.0892548	0.65155		PSMD4	-0.0930688	0.762739
PIPSL	-0.261502	3.46537		PIPSL	-0.223885	3.00417
AGK	0.291429	4.71753		AGK	0.242051	4.18026
U2AF2	-0.419039	5.34196		U2AF2	-0.394326	5.15964
HDX	-0.452535	6.57898		HDX	-0.425173	5.45635
IMPDH2	-0.0626837	1.38104		IMPDH2	-0.0984976	2.47973
RPL23	-0.264898	4.86626		RPL23	-0.260036	4.53225
RRP1B	-0.508364	6.60356		RRP1B	-0.494391	6.50491
PELO	0.180066	3.7336		PELO	0.13507	3.32238
RPS18	-0.511016	7.17186		RPS18	-0.469361	6.69601
AHSA1	0.507393	6.39962		AHSA1	0.442258	5.66943
DPM1	0.341597	5.42798		DPM1	0.313835	5.29528
CRTAP	0.92054	7.64553		CRTAP	0.957541	7.6862
CFL1	0.34298	5.55368		CFL1	0.324204	5.49303
CFL2	0.385405	5.29135		CFL2	0.392271	5.29706
PSMD13	0.400539	4.66203		PSMD13	0.423492	4.90921
ADAM9	0.687386	8.00882		ADAM9	0.722907	8.2295
CTNNA1	0.209298	4.5436		CTNNA1	0.226814	4.82109
PRPF38A	-0.335067	3.85574		PRPF38A	-0.295973	3.51328
ERP44	0.991004	7.42623		ERP44	1.06077	7.50459
SLC25A11	0.299437	4.57039		SLC25A11	0.258687	4.20707
KIF5B	-0.133787	2.53748		KIF5B	-0.142075	2.81118
KIF5C	-0.296235	2.81555		KIF5C	-0.232427	1.92819
RTCB	-0.346661	5.08973		RTCB	-0.343504	4.92307
SLC25A3	0.601297	7.31485		SLC25A3	0.562608	7.09893
RFC3	0.0347866	0.595423		RFC3	0.0334178	0.670666
RPS9	-0.576511	6.42983		RPS9	-0.559958	6.65563
SLAIN2	-0.401813	6.27256		SLAIN2	-0.411813	5.9203
SLAIN2	-0.865921	7.73815		SLAIN2	-0.798897	5.05108
SNRPA1	-0.672892	5.57945		SNRPA1	-0.673026	5.37946
PCNA	0.381013	5.30859		PCNA	0.289382	4.42537
GTF3C1	-0.335954	2.23181		GTF3C1	-0.354237	3.07362
SF1	-0.579582	7.31543		SF1	-0.568135	7.23152
SF1	-0.217936	1.9891		SF1	-0.264396	2.97544
SF1	-0.292971	5.32869		SF1	-0.272581	3.96593
SAMHD1	0.00779168	0.114267		SAMHD1	-0.0215358	0.379964
HMMR	-0.438778	6.38444		HMMR	-0.442752	6.32524
SLITRK5	0.278846	5.05134		SLITRK5	0.255838	4.7833
HSD17B10	-0.238861	3.6151		HSD17B10	-0.214649	3.21277
CTNND1	-0.251762	4.28605		CTNND1	-0.248813	4.63889
CRKL	-0.255861	4.0055		CRKL	-0.21162	3.8741
ABCE1	0.0551585	1.04235		ABCE1	0.0481025	1.0113
CHD4	-0.397532	5.90715		CHD4	-0.341042	5.27158
CHD3	-0.375936	5.23352		CHD3	-0.393231	5.32634
BRCA2	-0.217522	4.38856		BRCA2	-0.209551	4.29384
RRP12	-0.504181	7.0482		RRP12	-0.482434	7.09221
UNC45A	0.196123	4.2035		UNC45A	0.172814	3.75475
DNAJB1	0.566549	6.01696		DNAJB1	0.568008	7.13926
DNAJB4	0.649008	6.84161		DNAJB4	0.670363	7.46976
SLC25A1	0.440475	5.54305		SLC25A1	0.383849	5.34871
FARSA	0.293103	4.31815		FARSA	0.237838	3.58562
CDK1	0.216461	4.476		CDK1	0.205983	4.26452
CDK2	-0.0679748	0.490223		CDK2	-0.0290615	0.198317
SPTLC1	0.440314	6.05238		SPTLC1	0.450021	5.65381
SRPRA	0.0973969	2.01168		SRPRA	0.0941028	1.93791
RPL23A	-0.569014	7.53683		RPL23A	-0.542931	7.38087
NUP153	0.0232594	0.472135		NUP153	-0.0157768	0.320316
RPS12	-0.0437861	0.668153		RPS12	-0.0383697	0.584394
CCDC47	0.0151317	0.220082		CCDC47	0.0191231	0.323733
PSMD11	0.38357	5.34023		PSMD11	0.39205	5.29892
MAT2A	-0.0417389	0.517066		MAT2A	-0.0762989	0.853772
FRAS1	0.398874	5.01518		FRAS1	0.448626	5.82932
KIF2A	-0.639662	7.17404		KIF2A	-0.624131	6.56441
KIF2C	-0.461564	6.20104		KIF2C	-0.447543	6.76619
BAG2	1.08013	8.41901		BAG2	1.07528	8.1888
ASNS	0.20729	2.57509		ASNS	0.198734	2.49145
CPSF7	-0.415541	6.19065		CPSF7	-0.381505	6.08683
MYO6	-0.541158	5.19858		MYO6	-0.50807	4.55188
PDIA5	0.680898	6.84995		PDIA5	0.700914	6.88668
ALG13	-0.260872	2.99315		ALG13	-0.27827	3.40291
ALG13	0.593675	5.86578		ALG13	0.573857	6.11254
ESYT2	0.313163	5.62569		ESYT2	0.262701	5.06076
SBDS	0.62787	7.53432		SBDS	0.647021	7.6226
QARS	-0.244686	4.25464		QARS	-0.248629	4.36104
DRG1	-0.377267	6.09972		DRG1	-0.33013	5.37142
PPIA	0.677201	7.15836		PPIA	0.692325	7.01748
PLS3	-0.132133	2.22879		PLS3	-0.109048	1.74614
FBLN1	0.561874	6.82957		FBLN1	0.656258	6.5559
FBLN1	0.543049	6.68983		FBLN1	0.606235	7.76156
STOML2	0.186881	4.1851		STOML2	0.184234	4.12802
NAT10	-0.369476	5.70117		NAT10	-0.383644	5.85114
GEMIN5	-0.187838	3.53397		GEMIN5	-0.19165	3.61541
CTPS1	-0.0251067	0.332766		CTPS1	-0.0403386	0.587835
UQCRC2	0.202845	3.74693		UQCRC2	0.112839	2.51791
HNRNPA2B1	-0.592942	7.27389		HNRNPA2B1	-0.57547	6.47121
PRDX6	-0.18232	2.57411		PRDX6	-0.162248	2.40302
OAT	-0.243502	2.05194		OAT	-0.260942	2.25782
SDHA	0.195259	3.52445		SDHA	0.193007	3.64568
EIF5A	0.366962	5.79494		EIF5A	0.429888	6.28791
EIF5A2	0.115509	2.67624		EIF5A2	0.413719	0.838263
ADAR	-0.51777	6.78765		ADAR	-0.487452	6.63845
TTK	0.190249	4.16065		TTK	0.133442	3.2068
DDOST	0.773895	6.99808		DDOST	0.820228	7.01282
MTMR14	-0.124551	2.7186		MTMR14	-0.136522	2.80931
KTN1	-0.284939	5.11939		KTN1	-0.270608	5.31636
KTN1	-0.339755	5.73368		KTN1	-0.326552	5.69499
TFIP11	-0.411488	6.28568		TFIP11	-0.391685	6.1481
PDLIM7	0.360035	5.90744		PDLIM7	0.337059	5.58079
PTGFRN	0.543917	7.38666		PTGFRN	0.587859	7.4007
HNRNPA1	-0.551671	5.53168		HNRNPA1	-0.501982	5.06086
CREBBP	0.23005	3.28425		CREBBP	0.194995	2.71427
EP300	0.426475	6.48281		EP300	0.352899	5.54435
GMPS	-0.0732699	1.38907		GMPS	-0.0919056	1.81421
CWC25	-0.470256	5.64923		CWC25	-0.508551	6.05398
SERPINF1	0.817422	8.46546		SERPINF1	0.890716	8.6355
AFDN	-0.386663	6.04873		AFDN	-0.384308	6.26487
AFDN	-0.2985	1.07773		AFDN	-0.228809	1.07761
RP9	-0.536042	5.3719		RP9	-0.482835	5.80437
RNH1	0.0601297	1.28654		RNH1	0.0620338	1.45968
ITGB1	0.968701	7.19508		ITGB1	0.887277	6.78186
FECH	0.255717	5.12571		FECH	0.25331	4.63267
LRRC47	-0.223858	4.59822		LRRC47	-0.207463	4.65408
DDX18	-0.595856	5.84887		DDX18	-0.575795	5.61741
DCTN2	-0.188912	3.94781		DCTN2	-0.19379	4.24882
EIF3L	-0.409789	5.57859		EIF3L	-0.374215	5.11723
ZNF24	-0.150193	3.09956		ZNF24	-0.210154	3.26509
ZNF132	0.0212636	0.170768		ZNF132	-0.0138218	0.0521898
ZNF573	-0.135161	1.42251		ZNF573	-0.370464	2.48378
DDX39A	0.153876	1.81801		DDX39A	0.146239	1.71837
DDX39B	-0.213655	2.6727		DDX39B	-0.28258	3.11494
EMILIN3	0.361253	5.37565		EMILIN3	0.294294	4.81824
CDK4	0.246113	4.89007		CDK4	0.247733	5.1664
GTF2B	-0.314526	5.13558		GTF2B	-0.296417	5.17421
EXOSC10	-0.42946	6.04223		EXOSC10	-0.439821	6.293
MTDH	-0.420443	5.61492		MTDH	-0.404502	5.32366
GAPDH	-0.0182472	0.148823		GAPDH	-0.0391957	0.655563
CCT6A	0.101585	1.73799		CCT6A	0.092016	1.59952
GRWD1	-0.434132	5.555		GRWD1	-0.410338	5.43071
OPA1	0.181737	3.51847		OPA1	0.154509	3.12598
TXNDC12	-0.493186	5.35377		TXNDC12	-0.455511	5.3621
RPS13	-0.514269	6.7789		RPS13	-0.510669	7.18731
ATXN2L	-0.306373	5.03967		ATXN2L	-0.421879	6.12429
IPO8	-0.0561859	1.02489		IPO8	-0.0795149	1.58203
IPO7	0.219227	2.00259		IPO7	0.202316	2.8393
RPL10	-0.608761	6.95692		RPL10	-0.5948	7.21897
RPL10	-0.107141	0.604408		RPL10	-0.0017576	0.00502773
EIF3B	-0.385731	5.64823		EIF3B	-0.366092	5.22765
KPNA2	0.108858	2.38163		KPNA2	0.111178	2.51235
STRAP	-0.291314	5.15532		STRAP	-0.28097	4.8196
KRI1	-0.546701	7.33773		KRI1	-0.548604	7.08654
GAK	0.005824	0.0898952		GAK	-0.0247581	0.513332
CCDC124	-0.576331	6.0615		CCDC124	-0.513846	7.43804
ANKRD28	-0.380148	2.92702		ANKRD28	-0.323312	2.52995
CPE	0.59945	7.51257		CPE	0.651924	7.71176
RPL17	-0.577863	6.89966		RPL17	-0.544605	6.74232
KARS	-0.297846	4.6498		KARS	-0.294211	5.00707
HSPBP1	0.262185	3.7317		HSPBP1	0.232466	3.60053
NT5C2	-0.377891	5.95443		NT5C2	-0.383242	5.36872
EMD	0.149833	2.60318		EMD	0.116917	2.17779
TARS2	0.127693	3.17125		TARS2	0.0366697	0.871759
SLC27A4	0.262889	4.90822		SLC27A4	0.24459	4.41783
SLC27A1	0.767812	4.67297		SLC27A1	0.781083	4.18276
LRIG2	0.423199	5.92914		LRIG2	0.40968	5.74423
LRIG3	0.141161	2.3439		LRIG3	0.152609	2.47993
LRIG1	0.21834	3.44128		LRIG1	0.192124	3.06909
SEC16A	0.0897454	2.33043		SEC16A	0.0313471	0.672466
ITPR2	0.180455	2.82735		ITPR2	0.203504	3.30313
ITPR3	0.183525	4.03539		ITPR3	0.201013	4.32461
ITPR1	0.30739	5.54242		ITPR1	0.35694	6.04258
NSUN2	-0.382697	5.75204		NSUN2	-0.373773	5.67299
HNRNPA3	-0.478166	6.19736		HNRNPA3	-0.471534	6.14904
HNRNPA3	-0.588274	5.83181		HNRNPA3	-0.533942	6.47377
ZC3H15	-0.450329	6.38213		ZC3H15	-0.430269	6.19864
TMPO	0.0554494	0.803935		TMPO	-0.0900904	1.446
TMPO	-0.00228738	0.0251855		TMPO	-0.0561649	0.947361
TMPO	-0.172447	1.28545		TMPO	-0.338266	2.94853
SREK1	-0.398111	4.94785		SREK1	-0.335932	4.22791
CCDC88C	-0.469723	6.65526		CCDC88C	-0.461309	6.33757
PRPF40A	-0.501744	6.8544		PRPF40A	-0.46467	6.54217
GALK1	0.173287	3.78962		GALK1	0.11584	2.96514
RPS8	-0.622275	6.84928		RPS8	-0.593718	7.27931
SPTLC2	0.514201	7.25262		SPTLC2	0.53175	6.1376
DHX37	-0.398309	6.13857		DHX37	-0.36386	6.01951
CIT	-0.497406	7.08469		CIT	-0.465998	6.57062
KPNB1	0.18333	3.57457		KPNB1	0.187132	3.32069
ATP5B	0.393718	3.85031		ATP5B	0.416347	3.16993
GTPBP1	-0.39553	6.08791		GTPBP1	-0.379215	6.09276
PRPSAP1	-0.0868191	2.11742		PRPSAP1	-0.0660495	1.34207
PRPSAP2	-0.21202	4.36756		PRPSAP2	-0.166135	3.43734
CHPF2	0.355687	5.63144		CHPF2	0.308836	5.43518
RBM26	-0.34331	6.18721		RBM26	-0.33824	6.12826
RBM27	-0.418031	6.52296		RBM27	-0.402695	5.85043
PTCD3	-0.463615	5.67385		PTCD3	-0.460991	5.87584
RPS19	-0.44094	6.16102		RPS19	-0.404381	5.9023
PHF6	-0.512217	6.54818		PHF6	-0.482428	5.39296
FTSJ3	-0.509286	6.91037		FTSJ3	-0.512149	6.69917
PHB2	-0.0520603	0.951339		PHB2	-0.031236	0.498687
PSMA1	0.472066	6.16426		PSMA1	0.461629	5.92941
TRMT1L	-0.447762	6.07398		TRMT1L	-0.447458	5.79523
EIF3CL	-0.457587	5.34129		EIF3CL	-0.416247	5.18003
RPS6	-0.607692	6.93222		RPS6	-0.611193	6.98407
ARL6IP4	-0.575298	5.71592		ARL6IP4	-0.568872	5.62222
ARL6IP4	-0.442739	5.14396		ARL6IP4	-0.511508	2.25113
ARL6IP4	-0.252648	2.93147		ARL6IP4	-0.251245	3.30181
ARL6IP4	0.560829	2.94899		ARL6IP4	0.506705	2.64068
SLU7	-0.541214	7.168		SLU7	-0.588483	7.26253
SUN1	0.392692	6.26216		SUN1	0.420538	6.80937
PSMB5	0.318569	5.46766		PSMB5	0.332458	5.69412
MLEC	0.860231	8.58969		MLEC	0.875707	8.42364
GPC4	0.750335	7.30824		GPC4	0.82094	7.65058
GPC6	0.384622	5.50913		GPC6	0.420925	5.83313
TRIP13	0.387701	5.1284		TRIP13	0.336341	4.69031
ERO1A	0.582964	7.57434		ERO1A	0.624748	7.96893
ERO1B	0.446591	5.76706		ERO1B	0.494935	5.89991
TPM3	-0.693472	6.26194		TPM3	-0.741139	6.59508
TPM4	-0.481617	5.30823		TPM4	-0.468872	5.27993
TPM1	-1.3937	5.37988		TPM1	-1.4675	5.65373
HSD17B12	0.314243	5.15161		HSD17B12	0.280769	4.71025
MID1	-0.121517	2.81465		MID1	-0.123024	2.92155
MID2	-0.31665	3.75304		MID2	-0.515084	4.33876
ACLY	-0.073606	0.572437		ACLY	-0.0745474	0.600664
FKBP8	0.487569	6.80863		FKBP8	0.454627	6.6052
HLTF	-0.243917	4.79202		HLTF	-0.255493	5.28196
FANCI	0.281788	5.54718		FANCI	0.222692	4.91106
DNAAF5	0.302549	5.1636		DNAAF5	0.285587	4.65395
RFC5	-0.150391	1.65989		RFC5	-0.142433	1.57704
FUCA2	0.833308	8.50392		FUCA2	0.842925	7.84502
RPS11	-0.590092	6.59414		RPS11	-0.565813	7.29588
RANGAP1	0.351902	5.45086		RANGAP1	0.331439	4.44667
MCM4	-0.0956149	1.37685		MCM4	-0.124797	1.94266
PBXIP1	0.266089	3.48793		PBXIP1	0.315266	4.2135
PLEC	-0.161218	0.740871		PLEC	-0.25102	1.50697
EPPK1	-0.0844006	0.109447		EPPK1	-0.200686	0.381601
RPS27A	0.363399	5.03668		RPS27A	0.400721	5.30313
UBA52	-0.0626403	0.116779		UBA52	-0.0431499	0.0543125
PPIB	0.172602	2.58072		PPIB	0.258584	3.31929
ZCCHC17	-0.496725	5.99815		ZCCHC17	-0.472844	5.95457
RNF40	-0.142767	3.16676		RNF40	-0.133769	3.16713
RNF20	-0.241513	4.88436		RNF20	-0.223602	4.66214
CEP170	-0.451125	6.825		CEP170	-0.422947	6.52726
TMED9	0.759646	7.70067		TMED9	0.79065	7.7444
TMED4	0.763135	6.83343		TMED4	0.822522	6.98124
FKBP9	0.627436	7.90606		FKBP9	0.710253	7.97099
RSRC1	-0.429862	5.66814		RSRC1	-0.427335	6.05091
RPL13A	-0.684699	6.86027		RPL13A	-0.649142	7.34143
MAN1A1	0.673566	6.84458		MAN1A1	0.725243	6.97413
UPF1	-0.346535	5.54518		UPF1	-0.345765	5.69713
HIST1H1E	-0.663717	6.94327		HIST1H1E	-0.65796	7.03238
HIST1H1C	-0.588427	4.63355		HIST1H1C	-0.580627	4.96399
HIST1H1D	-0.658711	6.91814		HIST1H1D	-0.594854	7.22049
HIST1H1T	1.4896	7.19907		HIST1H1T	1.53641	7.56768
PDLIM5	0.297691	5.48081		PDLIM5	0.294162	5.51737
SRRT	-0.519596	6.85571		SRRT	-0.451547	4.20507
ATP2B1	0.256486	4.35714		ATP2B1	0.250709	4.28873
ATP2B4	0.17958	2.77928		ATP2B4	0.175637	2.80956
SIL1	0.955979	7.00679		SIL1	0.88603	6.70253
MCCC2	0.215399	3.54818		MCCC2	0.233099	3.90587
EIF2S2	-0.42333	5.85772		EIF2S2	-0.387859	5.64752
CNP	-0.0211289	0.368773		CNP	-0.0639133	1.39522
POLRMT	-0.42902	5.64531		POLRMT	-0.435804	5.84078
	0.318402	4.90305			0.302932	4.73696
SLC25A10	-0.0332934	0.467279		SLC25A10	0.0977315	0.459043
MRPL12	-0.26058	0.94426		MRPL12	-0.188746	0.665837
ACP1	0.601094	6.99505		ACP1	0.612962	6.86103
NTPCR	0.628678	7.79825		NTPCR	0.596758	7.86334
RFC4	-0.326197	5.42653		RFC4	-0.327414	5.71556
LBR	-0.265504	4.57444		LBR	-0.282754	3.22562
SPIN1	-0.455157	5.95958		SPIN1	-0.438082	6.44337
SPIN3	-0.477298	5.97199		SPIN3	-0.47022	6.08605
SPIN2B	-0.114215	2.30235		SPIN2B	-0.148788	2.82726
SPIN2B	-0.335839	2.52564		SPIN2B	-0.321136	2.44481
CLSTN1	0.412653	6.47648		CLSTN1	0.45637	6.78286
RPS10	-0.172583	3.7548		RPS10	-0.171183	3.62002
EIF5	0.362497	5.87431		EIF5	0.339642	5.57304
RPS17	-0.371792	5.10969		RPS17	-0.352317	4.44019
WDR26	-0.37786	4.50096		WDR26	-0.389386	4.66021
PAICS	-0.0638142	1.40896		PAICS	-0.0721558	1.57016
GLA	0.419519	6.28823		GLA	0.449633	6.27591
SAE1	0.163278	2.77924		SAE1	0.156596	2.94602
DDB1	-0.245956	1.26752		DDB1	-0.23277	4.33723
ADAM10	0.490852	5.86043		ADAM10	0.4569	6.70238
NDUFS1	0.109717	2.24621		NDUFS1	0.101431	2.1422
CRELD1	0.766688	6.55622		CRELD1	0.826961	6.66324
PREB	0.351541	5.87338		PREB	0.279252	5.41987
MAZ	-0.179337	2.29339		MAZ	-0.220835	2.67098
MAZ					0
POLDIP2	0.141515	2.89747		POLDIP2	0.147555	2.97337
MOV10	-0.485082	5.25449		MOV10	-0.461104	5.13348
QSOX2	0.418662	5.30627		QSOX2	0.433947	5.43583
SLC12A2	0.428559	3.42864		SLC12A2	0.471791	3.68989
CHEK1	0.471399	6.75737		CHEK1	0.485152	6.04288
LRRC40	0.0458352	1.02613		LRRC40	0.045596	1.08849
RPL5	-0.542551	6.34124		RPL5	-0.503096	6.67566
ANKHD1	-0.133883	2.65402		ANKHD1	-0.149684	2.93931
ANKRD17	-0.339192	5.16274		ANKRD17	-0.337051	5.26899
KATNA1	-0.374073	4.79339		KATNA1	-0.372746	4.84789
TRIM33	0.114094	2.29193		TRIM33	0.0585835	1.25856
CNBP	0.106113	2.31522		CNBP	0.106492	2.48861
CNBP	0.148845	0.934761		CNBP	0.153332	1.08713
UBAP2L	-0.0246504	0.485226		UBAP2L	-0.0410293	0.93883
VPS4A	0.47723	6.84796		VPS4A	0.397203	6.20179
IRAK1	0.434351	6.51948		IRAK1	0.355677	5.92602
MMTAG2	-0.464719	5.53099		MMTAG2	-0.456778	6.13068
U2AF1	-0.262437	2.60804		U2AF1	-0.199984	2.22735
C1QBP	-0.228177	3.19537		C1QBP	-0.22899	2.83384
GSPT1	-0.284329	4.98867		GSPT1	-0.284699	5.0752
GSPT2	-0.0244948	0.253082		GSPT2	-0.018859	0.134237
ATXN10	0.318501	4.33407		ATXN10	0.295231	4.07825
PTK7	0.291791	5.25756		PTK7	0.275683	5.10332
SUPT16H	-0.356144	4.85331		SUPT16H	-0.30613	4.88303
SEC63	0.538705	6.30659		SEC63	0.539937	6.05113
IKBIP	-0.0841568	1.95544		IKBIP	-0.067248	1.25862
IKBIP	-0.314895	4.74964		IKBIP	-0.25365	3.89246
PSMB1	0.3627	4.91483		PSMB1	0.380225	4.95336
NOSIP	-0.124791	2.88852		NOSIP	-0.103656	2.51155
PIGT	0.641525	7.54463		PIGT	0.683821	7.85148
ILF2	-0.354451	3.82237		ILF2	-0.339932	3.7195
SNRPD2	-0.581998	6.38569		SNRPD2	-0.561616	7.20237
RPS25	-0.574392	7.08735		RPS25	-0.551717	5.77846
YME1L1	-0.0810407	1.74099		YME1L1	-0.101974	2.24213
LMAN2	0.657307	6.23707		LMAN2	0.681152	6.39118
LMAN2	-0.0600033	0.306421		LMAN2	-0.0167672	0.0714747
LRRC59	-0.0998975	2.15486		LRRC59	-0.0530279	0.757244
TRMT10C	-0.377009	6.0781		TRMT10C	-0.359671	5.93004
TM9SF2	0.614813	6.90964		TM9SF2	0.663963	7.26201
PML	0.238169	4.6481		PML	0.155497	3.33119
FOXRED2	0.531597	7.13747		FOXRED2	0.572537	7.33261
CDK5	0.258018	5.00928		CDK5	0.25232	4.98852
RAVER1	0.0210696	0.320764		RAVER1	-0.0255508	0.418384
RAVER1	0.0174282	0.180406		RAVER1	0.0126922	0.117668
TCEA1	-0.178965	3.89623		TCEA1	-0.161241	3.91806
DHX40	-0.324011	5.51619		DHX40	-0.300435	5.4967
SDF2L1	0.928902	6.27919		SDF2L1	0.975722	6.24723
IK	-0.528589	5.72969		IK	-0.492753	5.60391
TIMM50	0.21836	1.04966		TIMM50	0.132006	0.572494
GLUD1	0.409776	5.56441		GLUD1	0.314923	5.26683
DSG1	-0.3689	0.937032		DSG1	-0.514615	2.72391
PHB	-0.142352	2.32255		PHB	-0.0912427	1.39105
CD2BP2	-0.462548	4.51252		CD2BP2	-0.446876	4.22858
BCAS2	-0.471579	6.56657		BCAS2	-0.465978	6.58957
SNW1	-0.363723	5.91154		SNW1	-0.386485	6.01183
SFXN1	0.161469	2.82379		SFXN1	0.132587	2.65039
SFXN3	0.174897	4.04778		SFXN3	0.140309	3.2644
RBM22	0.130501	2.29319		RBM22	0.123656	2.37455
DDX28	-0.512628	6.78886		DDX28	-0.481295	6.88877
DNAJA3	0.319148	5.01759		DNAJA3	0.334514	5.19653
CMBL	-0.553251	5.07013		CMBL	-0.539656	6.07063
HAX1	0.367106	5.54944		HAX1	0.364915	5.32067
TRIP6	0.129698	3.01009		TRIP6	0.114254	2.87247
GIGYF2	-0.400702	6.13619		GIGYF2	-0.405718	6.43252
SCRIB	-0.131222	3.23635		SCRIB	-0.137942	3.24724
LRRC1	0.210737	1.67497		LRRC1	0.18454	1.42237
ATP6V1A	0.194484	4.01198		ATP6V1A	0.204059	4.15786
THOC3	-0.206378	4.06497		THOC3	-0.196712	3.76568
ALDOA	-0.0983992	0.41665		ALDOA	-0.120781	0.605243
ADAM17	0.539462	7.21489		ADAM17	0.554964	7.14702
ATP6AP2	0.690965	7.90927		ATP6AP2	0.757445	8.21942
FIP1L1	-0.478705	6.77825		FIP1L1	-0.448557	6.32418
HK2	0.223996	4.43525		HK2	0.227399	4.40914
HK1	0.13029	1.59379		HK1	0.164819	2.00138
INHBE	0.492575	7.0833		INHBE	0.51032	7.31884
PPM1F	0.272991	4.85246		PPM1F	0.134361	2.89619
IPO5	0.125743	1.95316		IPO5	0.158469	2.03992
RANBP6	0.044048	0.43309		RANBP6	0.0684006	0.732899
MIA2	0.620582	7.26975		MIA2	0.657254	7.31409
NDUFA10	0.50866	7.06447		NDUFA10	0.482673	6.74897
RPL15	-0.626064	5.97212		RPL15	-0.604019	5.85679
COPE	0.296029	4.73663		COPE	0.274547	4.49107
VARS	-0.0756026	1.24463		VARS	-0.0878257	1.62673
LNPEP	0.587671	7.4092		LNPEP	0.5988	7.41471
LNPEP	0.0318379	0.271373		LNPEP	0.00604476	0.0191014
WFS1	0.724275	7.69175		WFS1	0.714391	7.18038
RPL28	-0.744456	7.33643		RPL28	-0.686728	7.63208
GRSF1	-0.427352	5.6931		GRSF1	-0.402467	5.74676
CAPZA1	-0.166928	2.67602		CAPZA1	-0.180813	2.96562
CAPZA2	-0.110402	1.8229		CAPZA2	-0.119049	1.9827
CPSF2	-0.335344	5.14222		CPSF2	-0.344316	5.32267
ZCCHC6	-0.494576	6.79974		ZCCHC6	-0.463463	7.053
TET2	-0.42959	6.4869		TET2	-0.403856	6.1173
SLC4A2	0.698924	7.01285		SLC4A2	0.719058	6.92737
SNRNP70	-0.569192	6.81777		SNRNP70	-0.552322	6.76156
GID8	-0.185328	3.20583		GID8	-0.156519	2.821
NCAPG2	-0.217517	3.69827		NCAPG2	-0.218125	3.65381
PPP6R3	-0.102933	1.90723		PPP6R3	-0.121685	2.24106
IPO9	0.192813	2.74395		IPO9	0.217603	3.08306
NKRF	-0.565387	7.40974		NKRF	-0.550273	7.36189
STC2	0.616949	6.33042		STC2	0.69417	7.55509
AP3D1	-0.19374	2.85464		AP3D1	-0.17411	2.80542
ILVBL	0.37865	6.14621		ILVBL	0.276271	4.99629
RDH14	0.573581	7.07108		RDH14	0.554697	6.8993
KCTD2	-0.327266	3.87485		KCTD2	-0.338985	4.19857
SSB	-0.454828	5.45973		SSB	-0.477236	5.7723
TXNDC11	0.567191	7.43465		TXNDC11	0.596911	7.47463
RFC2	-0.309558	4.98385		RFC2	-0.312793	5.37049
RBBP7	-0.188425	4.11183		RBBP7	-0.201987	4.16694
RBBP4	0.15646	2.49714		RBBP4	0.0911007	1.31826
RPLP2	-0.605252	4.48106		RPLP2	-0.576406	4.25499
RPLP1	-0.42703	3.79854		RPLP1	-0.367325	3.50659
CPNE3	0.360465	5.4541		CPNE3	0.34217	5.56577
PSMA2	0.265171	5.24614		PSMA2	0.285784	5.30746
EARS2	0.311108	5.42625		EARS2	0.291991	5.29326
PSMA5	0.827376	8.7632		PSMA5	0.806704	8.61568
STIM2	0.338855	5.84829		STIM2	0.364359	6.22737
XAB2	-0.415448	6.54526		XAB2	-0.465224	6.88034
GIPC1	0.65454	7.4114		GIPC1	0.683003	7.39343
GIPC3	0.225865	4.22434		GIPC3	0.192147	3.45229
CLCC1	0.185769	3.00646		CLCC1	0.274502	3.55999
DICER1	-0.20905	3.9753		DICER1	-0.204236	3.87165
DHFR	0.933578	7.33996		DHFR	0.977353	7.32014
CLNS1A	-0.479024	5.41318		CLNS1A	-0.480767	5.97249
LTBP4	-0.175384	2.08312		LTBP4	-0.236276	2.63393
TAGLN2	0.236177	4.34371		TAGLN2	0.27438	4.68874
DSC2	0.376235	5.05274		DSC2	0.375498	5.1943
RPL18A	-0.636523	6.98559		RPL18A	-0.604344	7.14256
GPATCH4	-0.485505	6.38398		GPATCH4	-0.448239	5.79756
NPLOC4	0.673833	6.85069		NPLOC4	0.640349	6.82513
RPS16	-0.388566	5.7833		RPS16	-0.384131	5.82726
NAGLU	0.458076	6.2691		NAGLU	0.437325	6.11613
EIF2S3	-0.277496	4.78361		EIF2S3	-0.26069	3.7194
GTF2F1	-0.280312	3.57449		GTF2F1	-0.285204	4.93317
MYL6	-0.94135	7.38286		MYL6	-0.94285	7.21286
MYL6	-0.575263	5.92367		MYL6	-0.573343	6.26153
MYL6B	-0.508997	4.93651		MYL6B	-0.545377	5.67518
RARS2	0.289032	3.95759		RARS2	0.261148	3.7197
TJP2	-0.385972	6.24332		TJP2	-0.389657	6.45
SNRNP27	-0.428227	5.89508		SNRNP27	-0.367133	6.10472
DIAPH3	-0.0887285	1.81641		DIAPH3	-0.0677629	1.37521
MANF	0.694073	6.96038		MANF	0.732089	6.57363
RPL32	-0.571984	5.4147		RPL32	-0.491244	4.85758
PRKAR1A	-0.0233181	0.379711		PRKAR1A	-0.034686	0.686156
PRKAR1B	-0.272157	1.29891		PRKAR1B	-0.132006	0.51306
DNAJB6	0.359582	4.64045		DNAJB6	0.365082	5.05006
DNAJB2	0.409772	6.081		DNAJB2	0.426515	6.41877
GNPAT	0.168985	3.14278		GNPAT	0.117674	2.4464
PPIG	-0.448472	6.82376		PPIG	-0.420996	6.52553
AKAP8L	-0.0129271	0.23256		AKAP8L	-0.0166225	0.34395
DIDO1	-0.581012	6.41512		DIDO1	-0.536003	6.31663
ELOA	-0.431043	6.67746		ELOA	-0.437281	6.63683
MRPS9	-0.444561	6.48419		MRPS9	-0.438865	6.57628
RPL9	-0.424108	6.0778		RPL9	-0.373632	5.91413
QPCTL	0.00229027	0.0192244		QPCTL	0.0259245	0.438651
NAP1L1	0.0897294	1.27357		NAP1L1	0.093996	1.13753
NAP1L4	-0.0524572	0.892265		NAP1L4	-0.0812964	1.92373
MGA	-0.407702	5.98042		MGA	-0.394552	5.89387
SQSTM1	0.145259	2.62116		SQSTM1	0.114819	2.14542
DDX24	-0.376685	4.87589		DDX24	-0.33118	4.6433
CRELD2	1.33383	6.4796		CRELD2	1.40831	6.44762
INSR	0.353077	5.47026		INSR	0.368078	5.57854
IGF1R	0.439868	6.89396		IGF1R	0.408622	6.70746
MRM3	-0.63647	7.01624		MRM3	-0.612631	7.34456
SRSF11	-0.373153	4.34982		SRSF11	-0.342033	4.29383
RPL27	-0.660904	7.19259		RPL27	-0.586758	7.22951
CBS	-0.294893	4.67295		CBS	-0.306387	4.85842
CLIP1	-0.450632	6.71087		CLIP1	-0.429596	6.48166
GLYR1	-0.603589	6.26328		GLYR1	-0.566152	6.47053
PSMA6	0.325531	5.9961		PSMA6	0.332523	5.98657
LMF2	0.414133	6.27921		LMF2	0.440727	6.03527
HNRNPC	-0.896277	8.27417		HNRNPC	-0.861124	8.47824
NFXL1	-0.240615	4.41245		NFXL1	-0.239948	4.39717
RPL19	-0.704055	7.65696		RPL19	-0.664218	7.60663
IL17RA	0.499252	6.29691		IL17RA	0.420397	5.68703
PPP2R2A	-0.183359	4.15702		PPP2R2A	-0.170448	4.04449
PPP2R2D	-0.109303	1.72638		PPP2R2D	-0.0884852	1.28363
SAP30BP	-0.496731	5.94237		SAP30BP	-0.444195	5.33121
HSPB1	0.202995	1.04601		HSPB1	0.155022	0.858472
HACD3	-0.0146735	0.14148		HACD3	0.0227907	0.292622
SUMF2	0.829288	7.7452		SUMF2	0.895593	8.05222
SUMF2	0.693089	4.44119		SUMF2	0.725676	4.78136
PCMT1	0.0717473	1.00239		PCMT1	0.106176	1.55821
PPM1G	-0.272752	4.64625		PPM1G	-0.274773	5.24463
TRAFD1	0.376045	5.52249		TRAFD1	0.266145	4.77959
SNRPB	-0.352176	2.80954		SNRPB	-0.330203	3.34684
UBE3C	0.366133	5.51515		UBE3C	0.325349	5.88048
BUD31	-0.219101	3.42433		BUD31	-0.206622	3.15946
AGA	0.625592	6.96443		AGA	0.705619	7.26677
IDH2	0.288914	5.15929		IDH2	0.228822	4.59053
SFPQ	-0.580629	6.94688		SFPQ	-0.552851	6.50819
PSMD7	0.245381	4.90831		PSMD7	0.26429	4.67004
RSL1D1	-0.487524	6.69558		RSL1D1	-0.499118	6.45176
CDKN2A	0.334652	5.66201		CDKN2A	0.357996	5.69492
MRPL11	-0.555728	7.12304		MRPL11	-0.526022	7.39035
FEN1	-0.182307	3.6899		FEN1	-0.12672	3.283
RTRAF	-0.412422	4.34645		RTRAF	-0.398232	4.10008
NKAP	-0.419074	5.48798		NKAP	-0.368665	4.99544
LSM14A	-0.460958	6.13408		LSM14A	-0.469998	5.94452
LSM14B	-0.465059	6.06474		LSM14B	-0.432549	6.1564
FAR1	0.332549	5.82286		FAR1	0.307399	5.23547
GALNT2	0.547743	7.53371		GALNT2	0.610059	7.98455
GALNT4	0.17766	3.10642		GALNT4	0.207189	3.70772
CDKAL1	0.245353	4.88652		CDKAL1	0.212267	4.55948
RPL10A	-0.638999	7.40109		RPL10A	-0.606273	7.6608
GTF3C4	-0.216442	3.93793		GTF3C4	-0.234041	4.1618
AARS	0.0685899	0.708275		AARS	0.073913	0.68981
CBWD1	0.0619881	0.366808		CBWD1	0.0577973	0.326195
DNAJC16	0.215868	4.58662		DNAJC16	0.25181	4.977
NUFIP2	-0.446415	6.48819		NUFIP2	-0.404666	6.34987
CDC73	-0.277193	5.07761		CDC73	-0.269188	5.26427
RNGTT	0.235995	4.75455		RNGTT	0.208156	4.43626
LASP1	0.175173	3.32788		LASP1	0.166878	2.74506
NEBL	-0.0508062	0.568406		NEBL	-0.0695863	0.880871
PRRC2B	-0.475206	6.77597		PRRC2B	-0.447062	6.1643
KDELC2	0.549283	6.91218		KDELC2	0.617793	7.24048
MRPS22	-0.443855	6.25026		MRPS22	-0.428345	6.28088
ABHD12	0.273829	4.62572		ABHD12	0.258911	4.4986
RANBP1	0.785296	7.61203		RANBP1	0.772129	7.97987
RAN	0.0811522	0.951417		RAN	0.0954799	1.06944
EEF1D	-0.373807	4.97329		EEF1D	-0.356546	5.326
EEF1B2	-0.405119	5.54411		EEF1B2	-0.371422	5.57372
ZC3H14	0.0409548	0.672994		ZC3H14	-0.0072372	0.119044
PRPF4B	-0.411162	5.90767		PRPF4B	-0.42966	6.09346
PSAP	0.56287	7.13876		PSAP	0.622749	7.05183
ARHGEF11	0.486976	6.95827		ARHGEF11	-0.0599358	1.48088
SUPT5H	-0.266717	5.13229		SUPT5H	-0.263428	5.10944
C3orf58	0.360233	5.99398		C3orf58	0.350416	5.97988
GMPPA	0.457817	6.41058		GMPPA	0.495267	7.32424
CHD1	-0.398809	5.65245		CHD1	-0.333826	5.89706
CHD6	-0.28321	5.17332		CHD6	-0.275895	4.87698
CHD2	-0.372827	4.01506		CHD2	-0.39212	4.58437
CHD8	-0.356242	3.18005		CHD8	-0.314594	2.75398
XPO5	0.151632	3.61472		XPO5	0.166771	3.8275
SSRP1	-0.23958	3.10046		SSRP1	-0.201254	2.6072
KHDRBS1	-0.77607	7.50236		KHDRBS1	-0.751089	7.64209
KHDRBS3	-0.663585	5.75062		KHDRBS3	-0.648022	5.79009
PSPC1	-0.455848	6.63664		PSPC1	-0.424806	6.37981
MGAT2	0.398891	5.90329		MGAT2	0.423647	5.70742
TENM3	0.306214	5.23258		TENM3	0.339932	5.64262
AIMP1	-0.3184	5.22898		AIMP1	-0.319372	5.85609
KCTD17	-0.397907	5.56813		KCTD17	-0.418722	5.48149
GTF3C5	-0.420487	6.09121		GTF3C5	-0.405139	6.08219
AGRN	0.325398	5.7911		AGRN	0.330319	5.47368
RPL18	-0.650789	7.34298		RPL18	-0.624591	7.2651
UBXN1	0.237336	4.85045		UBXN1	0.237605	4.43917
ZRSR2	-0.575917	7.55707		ZRSR2	-0.56434	7.14031
USP10	-0.474652	6.39172		USP10	-0.464146	6.37753
BUB3	-0.246871	3.88291		BUB3	-0.239687	3.7252
PPA1	0.0949938	1.74241		PPA1	0.07636	1.58165
PPA2	-0.0108397	0.136463		PPA2	-0.023804	0.437766
TRIM25	-0.34666	5.96813		TRIM25	-0.368318	5.98973
RPS14	-0.445159	6.07744		RPS14	-0.435816	6.28662
HNRPLL	-1.03647	6.49946		HNRPLL	-1.01845	6.38993
CCNL1	-0.38826	5.47869		CCNL1	-0.409938	5.36209
VDAC2	0.310247	5.49252		VDAC2	0.327886	5.62671
RPL12	-0.526945	6.86959		RPL12	-0.533707	6.69647
HSDL2	0.259159	4.38742		HSDL2	0.210934	3.71896
ALCAM	0.82873	7.86798		ALCAM	0.89591	8.02437
TMEM43	0.426109	6.6518		TMEM43	0.484918	6.87607
FRG1	-0.613517	6.29903		FRG1	-0.55404	6.10043
BIRC6	0.172899	2.68678		BIRC6	0.215893	3.25678
LRCH2	-0.27818	4.62647		LRCH2	-0.293286	4.89687
TMA16	-0.431508	6.1155		TMA16	-0.396902	5.63911
TIPRL	0.308068	5.30494		TIPRL	0.325265	5.76144
RPL21	-0.66351	7.2662		RPL21	-0.649965	6.87537
RPL26	-0.669639	7.47461		RPL26	-0.606808	6.98672
RPL26L1	-0.782276	4.88101		RPL26L1	-0.774922	4.90405
MYO1C	-0.717086	6.08561		MYO1C	-0.715825	6.22367
PLXNA3	0.517238	3.23852		PLXNA3	0.606858	3.25539
PLXNA1	0.31269	4.81666		PLXNA1	0.327564	5.10936
PLXNA2	-0.0475017	0.812154		PLXNA2	-0.0805188	1.20302
AMFR	0.400503	5.18106		AMFR	0.368897	4.89154
HNRNPUL2	-0.35949	4.59531		HNRNPUL2	-0.393152	5.32459
RPSA	-0.0137805	0.168908		RPSA	-0.0074394	0.0832023
SRSF3	-0.633879	6.58538		SRSF3	-0.589619	6.92301
SRSF7	-0.78568	8.13654		SRSF7	-0.784921	7.37256
UGDH	0.123919	2.62516		UGDH	0.100341	2.05292
B3GALT6	0.457453	6.1834		B3GALT6	0.468753	6.6061
DNAJB12	0.296929	4.66895		DNAJB12	0.27638	4.37906
ATP5O	0.0911083	2.17986		ATP5O	0.125509	3.19973
ZNF598	-0.391747	5.78299		ZNF598	-0.402805	5.92425
NASP	-0.312996	5.31848		NASP	-0.283082	4.96635
KIF4A	-0.44583	6.41572		KIF4A	-0.428853	6.16964
SLC16A1	0.256065	3.84803		SLC16A1	0.195608	2.96905
ACTR2	0.317721	4.8124		ACTR2	0.332428	4.91311
EIF3G	-0.43365	6.18445		EIF3G	-0.380631	5.43566
ARMC6	0.46278	6.94229		ARMC6	0.472108	7.11463
TELO2	0.200259	1.93222		TELO2	0.212177	2.0289
COQ8A	0.611756	7.49512		COQ8A	0.262462	4.82582
HELLS	-0.219021	4.15258		HELLS	-0.200897	3.55638
HDAC6	-0.431411	4.70922		HDAC6	-0.416603	4.65204
NDUFA9	0.306552	4.5101		NDUFA9	0.284565	4.02375
GPRASP2	-0.202364	4.51376		GPRASP2	-0.278831	5.53567
SMU1	-0.45274	5.20666		SMU1	-0.453287	5.27798
HEXB	0.568636	5.74934		HEXB	0.610936	5.90656
MKRN2	0.197218	4.3628		MKRN2	0.196238	4.30717
MYO9B	-0.385852	5.87938		MYO9B	-0.241167	1.15752
GNB1L	0.171051	3.69212		GNB1L	0.17898	3.79263
ABCD3	0.174095	2.48778		ABCD3	0.127463	2.10654
ERAL1	0.0865992	2.14576		ERAL1	0.0570243	1.34784
PIGO	0.431695	6.08649		PIGO	0.468343	6.7919
PIGG	0.157839	1.85812		PIGG	0.238609	4.20524
WTAP	-0.661614	7.62777		WTAP	-0.643367	8.09015
RPL30	-0.674398	7.02254		RPL30	-0.650244	6.7698
PSMA7	0.518809	6.188		PSMA7	0.502892	5.91429
ATXN2	-0.450204	6.80906		ATXN2	-0.432505	6.79047
GPD2	-0.00889276	0.109492		GPD2	-0.0179191	0.25654
RBM25	-0.516794	6.3171		RBM25	-0.509008	6.5341
ADRM1	0.521185	7.22742		ADRM1	0.505033	7.36024
SKP1	0.148069	2.46596		SKP1	0.138327	2.67474
RRS1	-0.697871	7.04489		RRS1	-0.687334	7.00647
TMED10	0.909711	8.53		TMED10	0.963362	8.24349
TMEM131	0.426345	6.33677		TMEM131	0.417252	6.41884
CDH2	0.377931	6.22743		CDH2	0.410974	6.45399
CACYBP	-0.00828205	0.135869		CACYBP	0.0238301	0.388133
TCEANC2	-0.347703	5.27968		TCEANC2	-0.344983	5.32776
PPP6C	-0.0436152	0.522667		PPP6C	-0.0550052	0.883549
BYSL	-0.387798	6.29626		BYSL	-0.355522	5.83913
ZNF391	-0.0365648	0.62844		ZNF391	-0.0709115	0.731609
ZNF70	-0.297169	4.40752		ZNF70	-0.266821	3.79696
ZNF782	-0.62131	4.14212		ZNF782	-0.795728	2.82508
ZNF48	-0.502747	5.63226		ZNF48	-0.545092	5.04468
ZNF614	-0.390059	4.31338		ZNF614	-0.369959	4.39205
ZKSCAN1	-0.0435525	0.686745		ZKSCAN1	-0.040724	0.580237
ZNF773	-0.496434	3.80164		ZNF773	-0.57439	3.01557
ZNF217	0.060664	0.470477		ZNF217	-0.076524	0.550053
GFPT1	0.180479	3.4409		GFPT1	0.179627	3.55538
GFPT2	0.193042	4.38431		GFPT2	0.156563	3.4879
TBL2	-0.39883	6.02262		TBL2	-0.374238	6.17141
SNX3	0.591685	7.32582		SNX3	0.636279	7.77806
SNX12	0.162754	3.53918		SNX12	0.132429	2.91921
CDK12	0.000948859	0.0125988		CDK12	0.00251537	0.0395488
CDK9	-0.39331	5.39143		CDK9	-0.357268	4.90282
CDK13	-0.375327	5.66039		CDK13	-0.335281	5.93656
AP2A1	-0.610454	6.5721		AP2A1	-0.584073	6.27643
AP2A2	-0.282297	3.59183		AP2A2	-0.268297	2.88699
NCAM1	0.426251	5.70625		NCAM1	0.468571	6.02467
MYCBP2	-0.288815	5.25303		MYCBP2	-0.299832	5.14629
C8orf33	-0.615668	7.59736		C8orf33	-0.560611	7.02872
TMEM131L	0.254944	4.4769		TMEM131L	0.25751	4.66568
LDHB	0.0308441	0.0732266		LDHB	0.0878845	0.21361
LDHA	0.0910039	0.251862		LDHA	0.127463	0.355597
XXYLT1	0.322676	4.98424		XXYLT1	0.32264	4.8503
ZC3H4	-0.487957	5.58512		ZC3H4	-0.511229	6.29981
CDC7	0.340592	5.56892		CDC7	0.277613	4.92192
AKAP11	-0.145774	3.42477		AKAP11	-0.166077	3.56683
MRPS5	-0.528682	5.87109		MRPS5	-0.51237	6.45672
ILKAP	-0.139405	2.88982		ILKAP	-0.149252	3.09153
RBM4	-0.328998	5.72442		RBM4	-0.338953	5.85462
RBM14	-0.357176	5.03041		RBM14	-0.386662	5.12151
RBM4B	-0.413896	4.29664		RBM4B	-0.454961	5.08399
RBM4	0.312726	3.34816		RBM4	0.331713	3.39331
LOX	0.311088	4.18138		LOX	0.347747	4.37204
LTV1	-0.387606	4.68354		LTV1	-0.356405	4.84883
MTR	0.240261	5.00517		MTR	0.212236	4.3125
ZFR	-0.489982	6.34386		ZFR	-0.498034	6.49086
WDR6	-0.21671	4.00792		WDR6	-0.222334	4.04863
ZCCHC11	0.104783	2.42515		ZCCHC11	0.0824223	1.97616
CMTR1	-0.392756	4.00816		CMTR1	-0.377018	3.87268
KATNB1	-0.297907	4.88202		KATNB1	-0.302846	5.24254
PSMB4	0.350298	5.36899		PSMB4	0.358919	5.83125
ZNF768	-0.535766	7.04758		ZNF768	-0.559338	5.61551
ZNF629	-0.491019	5.73665		ZNF629	-0.532381	5.49936
REST	-0.867041	6.88887		REST	-0.869324	6.30743
ZNF701	-0.701888	6.59847		ZNF701	-0.647128	6.89816
ZNF195	0.06655	0.826661		ZNF195	-0.0093735	0.0760394
ZNF816	0.0484703	0.4961		ZNF816	0.0726525	1.03993
ZNF749	-0.194643	2.8754		ZNF749	-0.192248	2.74348
ZNF616	-1.20035	2.07166		ZNF616	-1.34896	2.69985
ZNF528	-0.613943	1.30874		ZNF528	-0.554628	1.57787
ZNF184	-0.23991	1.70209		ZNF184	-0.26323	1.6551
ZNF599	0.0214636	0.183409		ZNF599	-0.0258034	0.105723
ZNF691	-0.354781	3.53407		ZNF691	-0.428718	3.22214
ZNF567	-0.0672877	0.97952		ZNF567	-0.0997849	0.765836
ZNF354C	-0.504208	2.62321		ZNF354C	-0.557519	2.59462
ZNF273	-0.60175	4.87836		ZNF273	-0.613895	4.9785
ZNF548	-0.234248	2.31621		ZNF548	-0.24286	2.58641
ZNF45	-0.853971	6.50122		ZNF45	-0.982835	4.08011
DKFZp313E1411	0.0364324	0.214977		DKFZp313E1411	-0.0134147	0.0897888
ZNF669	-0.607472	3.54293		ZNF669	-0.589407	3.99928
ZNF7	-0.347051	2.32468		ZNF7	-0.38008	1.72027
ZNF189	-0.237388	2.69906		ZNF189	-0.405774	2.53901
ZNF197	-0.248992	1.78312		ZNF197	-0.355813	1.86035
ZNF74	-0.303025	2.35247		ZNF74	-0.159384	1.01217
ZNF554	0.0217757	0.0943628		ZNF554	0.0186089	0.077266
MAPK3	0.106633	1.89899		MAPK3	0.136949	2.90629
MAPK1	0.111879	1.93444		MAPK1	0.114486	2.25752
MAPK6	0.0668903	0.905071		MAPK6	0.0516621	0.574676
RNF138	0.263236	4.89505		RNF138	0.24661	3.95929
ARAF	0.260497	4.73573		ARAF	0.24982	4.55034
RAF1	0.177266	3.69662		RAF1	0.151771	3.21051
HNRNPA0	-0.453754	6.30035		HNRNPA0	-0.444802	6.19609
ALDH1L2	0.131401	2.36023		ALDH1L2	0.0833374	1.43065
GBA	0.241305	4.76021		GBA	0.229186	4.53334
PPP6R2	-0.239171	4.86525		PPP6R2	-0.24409	4.65951
GGT7	0.442987	5.69979		GGT7	0.470407	5.54661
PFN1	0.219137	1.67748		PFN1	0.260201	1.96301
SRRM1	-0.391137	5.7526		SRRM1	-0.370427	5.45792
MAN2A1	0.559959	7.34464		MAN2A1	0.578712	7.23507
LSM11	-0.326761	5.73608		LSM11	-0.310175	5.75395
MAPRE2	0.42607	4.8334		MAPRE2	0.454677	6.46035
TMEM33	0.518349	6.73061		TMEM33	0.525161	6.85851
NT5DC2	-0.194724	3.05246		NT5DC2	-0.187613	3.04624
SUCLA2	0.440511	6.3428		SUCLA2	0.399685	6.3134
ATP5J2-PTCD1	-0.0591	1.16204		ATP5J2-PTCD1	-0.0603058	1.23391
ATP5J2	0.130902	2.65842		ATP5J2	0.102159	1.82693
PRC1	-0.574512	4.91218		PRC1	-0.50543	5.23696
WDR83	-0.593081	5.57286		WDR83	-0.553646	6.05829
TBC1D4	-0.0483368	1.08583		TBC1D4	-0.0670361	1.64939
PSMD14	0.347311	5.23		PSMD14	0.379621	5.9964
ZDBF2	-0.449881	6.69617		ZDBF2	-0.470135	6.32323
TNKS1BP1	-0.134858	2.74122		TNKS1BP1	-0.146144	3.41062
SMN1	-0.475015	6.49176		SMN1	-0.4246	6.60653
POLD3	0.114161	2.61635		POLD3	0.0309735	0.706908
SLIRP	-0.822718	5.43929		SLIRP	-0.742987	4.9303
CCPG1	0.539152	6.44102		CCPG1	0.590245	6.66296
PES1	-0.478065	4.97287		PES1	-0.464938	5.48439
PES1	-0.217233	2.08965		PES1	-0.289941	4.88075
RHOT2	0.393974	6.37988		RHOT2	0.313668	5.47344
RHOT1	0.292662	5.1933		RHOT1	0.254002	4.82127
CSNK2A1	-0.341644	5.06533		CSNK2A1	-0.333467	4.78754
BAG3	0.365763	4.62821		BAG3	0.363613	4.14783
NELFE	-0.362454	5.36606		NELFE	-0.362847	5.83469
TCEAL4	0.149852	3.23146		TCEAL4	0.176803	3.96476
TCEAL2	-0.190948	3.4031		TCEAL2	-0.167131	3.41619
WDR11	-0.237991	3.6457		WDR11	-0.219491	3.37117
LEMD3	0.137862	3.21808		LEMD3	0.134451	2.9527
CSK	0.0320601	0.547642		CSK	0.0434508	0.879132
CHID1	0.540838	6.05021		CHID1	0.549462	5.97698
USP19	0.248002	4.5684		USP19	0.269007	4.65004
MAP7D1	-0.393197	6.3845		MAP7D1	-0.376058	5.54698
GNL3L	-0.308837	5.18019		GNL3L	-0.291123	5.04789
EIF3E	-0.334286	4.04119		EIF3E	-0.29477	3.72966
PCSK6	0.453336	5.44073		PCSK6	0.391542	5.15334
SRSF9	-0.77209	8.05126		SRSF9	-0.715417	7.84279
GUSB	0.374414	6.39344		GUSB	0.367316	5.91296
NOP2	-0.429285	6.6468		NOP2	-0.438808	6.34337
ECM29	0.184049	2.48593		ECM29	0.206059	2.69032
EPHA3	0.478208	6.09226		EPHA3	0.527801	6.40226
EPHA4	0.113482	2.03858		EPHA4	0.130451	2.26462
EPHA6	0.412128	6.04872		EPHA6	0.405641	6.08872
EPHA5	-0.188044	1.52165		EPHA5	-0.139542	0.829199
ELP1	-0.0485961	0.79526		ELP1	-0.0296231	0.426499
CMAS	-0.40238	6.12334		CMAS	-0.387732	6.17322
FAM3C	0.600485	7.59626		FAM3C	0.641289	7.8128
SPARC	0.599137	7.70786		SPARC	0.657976	7.75152
NUDT11	0.212239	4.26882		NUDT11	0.249035	4.99843
NUDT4	0.145564	3.21013		NUDT4	0.166955	3.65928
UBAC2	0.533921	5.98255		UBAC2	0.508811	5.8515
IPO4	0.203807	2.52398		IPO4	0.207504	2.49882
DTWD2	0.206545	4.14301		DTWD2	0.171942	3.89905
NDUFS3	0.263228	3.8938		NDUFS3	0.210868	3.15433
RPL31	-0.665999	7.5525		RPL31	-0.660981	7.15208
KCTD5	-0.432895	4.73243		KCTD5	-0.436584	4.83241
CCDC134	0.995889	8.43453		CCDC134	1.05551	8.39504
ZNHIT2	0.0306985	0.647498		ZNHIT2	0.0447254	0.938051
GEMIN4	-0.581475	7.0584		GEMIN4	-0.539044	6.9419
MAP7D2	0.0715583	1.42425		MAP7D2	0.0142439	0.183212
HSD17B11	0.396141	6.21533		HSD17B11	0.382287	6.15204
XPOT	0.255575	3.79751		XPOT	0.222608	3.43476
ATP1B3	0.450554	6.93178		ATP1B3	0.509437	6.99181
PSMB2	0.45383	6.59143		PSMB2	0.439622	6.48846
TK1	0.265261	4.38892		TK1	0.286104	4.94583
GALNT7	0.404414	6.17832		GALNT7	0.438539	6.36831
MYCBP	-0.5906	6.04546		MYCBP	-0.529928	6.48528
hCG_2043426	0.10102	2.06216		hCG_2043426	0.0864861	1.95532
DDX19A	0.00220288	0.0180182		DDX19A	0.0174383	0.145012
PKN2	-0.0832125	1.64534		PKN2	-0.0846648	1.74185
ZNHIT6	-0.0746387	1.21765		ZNHIT6	-0.0863232	1.55148
PARS2	0.157301	2.37107		PARS2	0.14088	2.04949
ZNF638	-0.480918	6.77626		ZNF638	-0.449162	6.74446
NDE1	-0.0471061	1.01683		NDE1	-0.0959278	2.11989
NDEL1	-0.100622	1.04395		NDEL1	-0.134751	1.38932
PPFIA1	-0.398047	6.43987		PPFIA1	-0.388214	6.46094
DKC1	-0.493064	6.9519		DKC1	-0.462545	6.63547
NOP56	-0.0563005	1.39413		NOP56	-0.0791076	2.08122
MTHFD2	0.0526382	1.1568		MTHFD2	0.00979973	0.162197
ZBTB24	-0.67962	7.90577		ZBTB24	-0.648624	6.77776
PKP1	-0.223989	0.356213		PKP1	-0.408121	1.86398
TAF6L	0.235901	0.776312		TAF6L	0.0787026	0.47351
HEXIM1	-0.396633	5.22016		HEXIM1	-0.353264	5.61098
ERH	-0.670422	7.15317		ERH	-0.625869	6.91123
IDH3B	0.0535375	1.24335		IDH3B	0.0368013	0.804271
THEM6	0.327631	5.44936		THEM6	0.333657	5.10033
HS6ST2	0.42618	5.93548		HS6ST2	0.483612	6.25823
VDAC3	0.446178	5.46007		VDAC3	0.444799	5.39426
VDAC1	0.195394	2.72602		VDAC1	0.252191	3.38169
HNRNPAB	-0.545318	5.97131		HNRNPAB	-0.509985	6.026
HNRNPD	-0.57315	6.89019		HNRNPD	-0.532798	6.55048
HNRNPDL	-0.59548	6.42807		HNRNPDL	-0.570154	6.39712
SNRPD3	-0.480012	5.09081		SNRPD3	-0.456267	5.94287
TRABD	0.329515	5.57288		TRABD	0.313966	5.3638
NOM1	-0.382099	5.9882		NOM1	-0.398577	5.45781
LIMD1	-0.174167	4.08421		LIMD1	-0.189273	4.37324
NAA10	0.143863	2.91285		NAA10	0.184351	3.01981
COMT	0.258713	4.81578		COMT	0.233219	4.5261
RPL27A	-0.456411	5.1355		RPL27A	-0.424383	4.71388
ZNF414	0.221993	3.38128		ZNF414	0.21464	2.75377
ZNF414	0.49605	4.45058		ZNF414	0.433918	3.81737
SUB1	-0.208362	2.54212		SUB1	-0.167488	2.9175
CYR61	0.549401	6.79635		CYR61	0.603036	7.23462
IGFBP2	0.433979	5.38413		IGFBP2	0.492433	5.78585
RIOK3	0.250762	5.20673		RIOK3	0.223942	4.8184
IQGAP3	0.00358508	0.0408056		IQGAP3	-0.020852	0.31902
CDK17	0.141908	3.13181		CDK17	0.144052	3.30441
CDK16	-0.177517	1.14857		CDK16	-0.169596	1.00849
MEPCE	-0.440127	5.94929		MEPCE	-0.323634	2.51827
RPS23	-0.546336	7.33403		RPS23	-0.511378	5.21378
DSC1	0.0683314	0.267601		DSC1	0.0221026	0.122984
ATP5C1	0.0574485	1.20165		ATP5C1	0.0512949	1.07644
ATP5C1	0.16558	2.91254		ATP5C1	0.142992	2.26237
ZC3HAV1L	0.127677	0.927328		ZC3HAV1L	0.135608	0.893738
GCDH	0.320175	4.11751		GCDH	0.259481	4.09049
KDELC1	0.536283	6.89254		KDELC1	0.57738	7.12041
LSR	0.810845	6.71723		LSR	0.904093	6.91739
MRPS34	-0.433883	4.65211		MRPS34	-0.387938	4.74607
NUDC	-0.0317219	0.674637		NUDC	-0.0102936	0.127573
RAP1A	0.42797	6.23804		RAP1A	0.395612	5.83086
TTC4	0.109436	2.29841		TTC4	0.109663	2.13123
MYD88	0.0589867	1.30655		MYD88	0.116109	2.81742
KIAA0391	0.0993448	2.65455		KIAA0391	0.086158	2.40684
DNAJC9	-0.370153	5.71053		DNAJC9	-0.363616	5.61076
GMDS	0.104603	2.09591		GMDS	0.107504	2.17196
RSRC2	-0.474554	6.18467		RSRC2	-0.425607	5.78984
FAM120A	-0.473846	6.41499		FAM120A	-0.467107	6.32453
CAPRIN1	-0.576006	7.27404		CAPRIN1	-0.565352	7.58654
ACADM	0.250766	4.83108		ACADM	0.188813	3.92596
SRSF1	-0.606178	6.45664		SRSF1	-0.579476	6.16616
EIF3F	-0.246761	2.26061		EIF3F	-0.212054	1.94465
COPRS	-0.709046	5.84291		COPRS	-0.636644	7.02997
TMX3	0.510076	4.96833		TMX3	0.502976	5.04861
ATP13A1	0.254947	5.04509		ATP13A1	0.312824	5.69946
MACF1	-0.151427	3.47192		MACF1	-0.200516	4.1428
TRIP12	-0.351914	5.25174		TRIP12	-0.30147	5.29899
MAGT1	0.979787	8.21322		MAGT1	1.04462	8.30947
EFHD2	0.232668	4.59441		EFHD2	0.214541	4.53622
EFHD1	-0.154647	1.08202		EFHD1	-0.0731113	0.359315
PTPMT1	0.3927	5.84716		PTPMT1	0.350924	5.61666
NPEPPS	0.434699	5.95968		NPEPPS	0.470115	5.53108
MON2	0.181773	3.88768		MON2	0.143867	3.219
TMX1	0.735817	6.82337		TMX1	0.783572	6.84229
CDC42EP1	0.157732	2.71444		CDC42EP1	0.102483	1.77627
ZNF593	-0.32751	4.71791		ZNF593	-0.272336	4.24
AP3B1	-0.252101	4.83491		AP3B1	-0.245226	4.66727
AP3B2	-0.154982	2.65238		AP3B2	-0.179731	3.37343
CHORDC1	0.1814	2.72414		CHORDC1	0.223989	3.44118
NUP155	-0.0821739	1.52565		NUP155	-0.092542	1.76912
HEXA	0.474221	6.30471		HEXA	0.483219	5.82864
CIR1	-0.441903	5.73366		CIR1	-0.426636	6.06008
AP2B1	-0.424529	5.60679		AP2B1	-0.418986	5.17884
AP1B1	-0.525564	4.09025		AP1B1	-0.438276	3.36694
PIGK	0.343309	4.67511		PIGK	0.355106	4.69581
PIGK	-0.3312	4.25017		PIGK	-0.216448	3.57512
PPP6R1	-0.2507	4.91041		PPP6R1	-0.248477	5.11761
MRPL37	0.242726	3.30277		MRPL37	0.257483	3.42719
CLCN7	0.0990769	2.19332		CLCN7	0.116149	2.54584
IBA57	-0.0852393	2.09065		IBA57	-0.100848	2.46334
GTF3C3	-0.503735	6.1939		GTF3C3	-0.477331	6.25069
EIF3I	-0.38034	6.21654		EIF3I	-0.358802	6.2875
GPX4	0.26952	4.27496		GPX4	0.294031	4.21055
POP1	-0.48842	6.35461		POP1	-0.466766	6.2601
EIF2AK3	0.114939	2.45472		EIF2AK3	0.118191	2.7046
PTPN1	0.264606	4.5565		PTPN1	0.274988	4.52976
CSE1L	0.271092	3.68746		CSE1L	0.281004	3.69575
RAB18	0.284962	4.29744		RAB18	0.259355	4.17574
EXOSC7	-0.459445	5.70186		EXOSC7	-0.455514	5.78673
MAP2K3	-0.0172954	0.29542		MAP2K3	-0.0333075	0.663602
ADD1	-0.23971	4.536		ADD1	-0.202413	4.28409
MBTPS1	0.418016	6.40458		MBTPS1	0.418894	6.30433
FAM3A	0.54878	6.22031		FAM3A	0.538753	6.34353
RNF113A	-0.292866	5.65608		RNF113A	-0.287507	5.63001
ZCCHC8	-0.369422	4.89862		ZCCHC8	-0.372295	5.34844
PLD3	0.683453	8.21613		PLD3	0.741851	8.29099
PHF5A	-0.478395	6.70448		PHF5A	-0.483302	5.7586
CDC37	-0.178058	3.81005		CDC37	-0.173614	3.12654
SMC5	-0.533994	6.01105		SMC5	-0.523809	6.06645
CLSTN3	0.181851	3.08466		CLSTN3	0.194085	3.21185
TSR1	-0.310901	4.51047		TSR1	-0.287196	4.16407
CREB3L2	0.469647	7.07939		CREB3L2	0.506791	7.18099
H1FX	-0.574285	6.65415		H1FX	-0.56939	6.34008
TARDBP	0.0331136	0.752196		TARDBP	0.0369613	0.797991
RNF114	0.0148503	0.251106		RNF114	0.0354228	0.812244
AKAP8	-0.427725	6.00543		AKAP8	-0.409588	5.32935
ZNF143	0.220027	4.59506		ZNF143	0.182379	3.93134
ZNF76	-0.134614	1.39644		ZNF76	-0.363547	2.52306
EIF2AK2	-0.479355	6.36841		EIF2AK2	-0.468713	6.20318
UPF3B	-0.590993	7.76007		UPF3B	-0.533832	6.41501
IDE	0.215564	1.17579		IDE	0.206553	1.44349
AGPS	0.00677895	0.0787831		AGPS	0.0229642	0.338627
RPL36AL	-0.694941	7.65076		RPL36AL	-0.63492	7.23888
RPL36A	-0.804422	6.2657		RPL36A	-0.847125	6.14966
HDAC2	-0.242125	4.8842		HDAC2	-0.243061	4.72662
HDAC1	-0.369762	5.13281		HDAC1	-0.317009	3.87896
TXN	0.254283	2.98073		TXN	0.178403	1.79968
PIGS	0.241068	3.93885		PIGS	0.266748	4.19999
DNAJC11	0.238508	3.73497		DNAJC11	0.184836	3.53738
MAP2K2	0.272759	5.15829		MAP2K2	0.237328	4.05575
DNAJC1	0.186801	3.67128		DNAJC1	0.202281	3.90146
BOLA2	-0.446836	4.00379		BOLA2	-0.398029	3.57845
BOLA2	-0.152921	2.55375		BOLA2	-0.155634	2.5275
SELENOF	1.43568	7.93796		SELENOF	1.26139	7.3515
HMGN2	-0.63296	4.87509		HMGN2	-0.554237	4.95235
RPL24	-0.600228	6.80637		RPL24	-0.558215	7.01651
CSRP2	0.172587	3.41788		CSRP2	0.166696	2.91137
DYNLL1	0.266902	4.63485		DYNLL1	0.248884	4.23554
DYNLL2	0.0284586	0.220805		DYNLL2	0.00168462	0.0141119
ARF4	0.542146	5.1934		ARF4	0.578685	4.9942
ARF5	0.238433	3.83927		ARF5	0.222067	2.89293
ARF1	0.260941	2.96794		ARF1	0.287194	2.27111
SDHB	0.275601	4.96816		SDHB	0.262046	4.95775
RCL1	-0.540111	6.21436		RCL1	-0.530219	6.64376
TXNDC16	0.549855	7.0297		TXNDC16	0.586045	7.21048
LGMN	0.605572	7.25674		LGMN	0.669479	7.34741
IGSF8	0.227982	4.51943		IGSF8	0.301698	5.30254
MRPS27	-0.343169	5.21758		MRPS27	-0.325699	4.88994
GNL2	-0.310919	4.89576		GNL2	-0.284876	4.74923
LANCL2	0.034627	0.268224		LANCL2	0.0685196	0.929604
LARP4	-0.418036	5.81311		LARP4	-0.389857	5.20993
P3H4	0.507941	6.64103		P3H4	0.550237	6.93809
HBS1L	-0.259829	4.38133		HBS1L	-0.245455	4.11139
NCSTN	0.598759	6.39184		NCSTN	0.618483	6.30999
NCAPD3	-0.264659	5.15491		NCAPD3	-0.274986	5.25656
L1RE1	-0.583773	7.25564		L1RE1	-0.534816	6.87811
SON	-0.318593	5.54876		SON	-0.306799	5.25282
SON	-0.327926	4.31645		SON	-0.346668	4.76935
EGFL7	0.522543	5.6019		EGFL7	0.52697	5.7721
MAN2B1	0.246417	4.77375		MAN2B1	0.292995	5.24155
MYO19	0.0555832	0.817857		MYO19	0.0438405	0.385381
CORO7	-0.0553691	0.9393		CORO7	-0.0518393	0.889925
CORO7	0.14683	0.842249		CORO7	0.0180461	0.0787443
RPS15A	-0.481573	4.38444		RPS15A	-0.446709	4.27462
CLPB	0.19844	3.96052		CLPB	0.20696	4.58141
PARK7	0.148314	3.34471		PARK7	0.179389	3.93707
CSNK2B	-0.357015	4.17444		CSNK2B	-0.338682	4.21307
AGTPBP1	-0.378688	4.39336		AGTPBP1	-0.355479	4.36982
TNFAIP3	0.373423	5.55705		TNFAIP3	0.37849	5.76437
SPART	0.271681	5.16251		SPART	0.242593	4.71596
GDAP1	0.74355	6.99904		GDAP1	0.164707	3.20202
LARP4B	-0.441665	5.55286		LARP4B	-0.416705	5.27116
BZW1	0.243673	4.73556		BZW1	0.266822	5.05802
BZW2	0.12049	2.44432		BZW2	0.0922275	2.02503
RBM33	-0.378402	5.54923		RBM33	-0.388008	5.57777
PLK1	-0.124168	2.89662		PLK1	-0.131705	3.17494
MRE11	-0.120104	2.52347		MRE11	-0.136625	3.49265
PTS	-0.226264	3.43566		PTS	-0.195826	3.12051
UBL4A	0.867465	8.59965		UBL4A	0.92556	8.30281
DDX54	-0.347047	5.90461		DDX54	-0.314538	5.40925
ELOB	0.163257	2.39999		ELOB	0.156713	2.19796
EXD2	-0.0825279	1.20236		EXD2	-0.0888617	1.24375
GOLGA2	-0.254224	3.80265		GOLGA2	-0.236913	3.26623
MTPAP	-0.606622	6.67682		MTPAP	-0.603048	7.47741
EHD4	0.0767323	1.2279		EHD4	0.0822238	1.28836
EHD3	-0.157854	1.24605		EHD3	-0.0647126	0.351646
ANKLE2	0.0219679	0.391024		ANKLE2	0.0279249	0.604683
TOMM34	0.209295	4.20055		TOMM34	0.241847	4.73081
POLR1C	-0.0459711	0.913747		POLR1C	-0.0470945	1.02932
MRPS23	-0.469586	6.36704		MRPS23	-0.43941	6.2904
MFGE8	0.47764	6.55766		MFGE8	0.530563	6.81678
CHTF18	-0.26299	2.58565		CHTF18	-0.228658	2.11715
HSPA13	0.349133	5.9027		HSPA13	0.390465	5.99246
ST13	0.578212	7.45193		ST13	0.607471	6.99784
TBCB	0.137609	3.25148		TBCB	0.203392	4.57888
FSTL1	0.698228	7.87586		FSTL1	0.721435	7.88277
CNNM4	0.343505	5.50359		CNNM4	0.342632	5.39415
FOXRED1	-0.128064	2.9201		FOXRED1	-0.108312	1.74923
TGFBR1	0.51322	6.93565		TGFBR1	0.489787	6.65965
MTA2	-0.525982	6.79907		MTA2	-0.483832	7.0187
DHRS7B	0.309663	5.31555		DHRS7B	0.267946	4.73318
CEP350	-0.457261	6.32185		CEP350	-0.459743	5.80712
EXOSC6	-0.578019	6.28988		EXOSC6	-0.539949	6.28355
FBL	-0.51983	6.92768		FBL	-0.515679	7.26362
DNM2	0.0805404	0.948887		DNM2	0.0317442	0.291419
CYC1	0.169749	3.48723		CYC1	0.123704	2.86581
METTL13	-0.111934	1.5844		METTL13	-0.120157	3.06185
DDX10	-0.46714	6.77413		DDX10	-0.440492	6.32525
TTF2	0.0733447	1.37245		TTF2	0.056906	0.989815
APMAP	0.628292	5.39908		APMAP	0.675184	5.46578
HGH1	0.271348	4.59346		HGH1	0.276008	4.44122
EIF1AX	-0.447401	6.30576		EIF1AX	-0.392179	6.07514
ALYREF	-0.506008	7.14968		ALYREF	-0.481936	6.68979
RPL38	-0.388545	6.22119		RPL38	-0.386002	5.40016
SRSF6	-0.688535	7.26656		SRSF6	-0.653078	6.93823
SRSF5	-0.607687	6.7982		SRSF5	-0.607484	7.67605
FAM98B	-0.451515	5.51303		FAM98B	-0.463687	5.60569
COL6A1	0.398466	4.57431		COL6A1	0.399206	4.53197
PDCD2	0.11885	2.95689		PDCD2	0.125476	2.8707
RAD23B	0.324936	5.10839		RAD23B	0.229632	4.2234
DNAJC13	-0.361239	6.17093		DNAJC13	-0.353865	6.11124
SNAP29	-0.20132	3.61511		SNAP29	-0.199192	3.37801
MRPS31	-0.425844	5.76608		MRPS31	-0.420955	5.41755
AURKA	0.0398959	0.754606		AURKA	0.0192566	0.301022
AURKB	0.179217	3.5576		AURKB	0.172056	3.81313
CKB	0.00946231	0.0387493		CKB	0.0399361	0.173209
WARS	-0.0169374	0.251987		WARS	-0.0186134	0.268539
RPL35A	-0.633043	7.26076		RPL35A	-0.633462	6.36484
SRPRB	0.258549	5.16488		SRPRB	0.231036	4.58698
NAA15	-0.31909	3.68793		NAA15	-0.281545	2.95137
FBXO3	0.0785105	0.878737		FBXO3	0.0914329	1.40665
WNK1	0.211817	3.7736		WNK1	0.164084	3.09137
ITPRIP	0.722881	7.9515		ITPRIP	0.742715	8.33711
G3BP1	-0.349209	5.03266		G3BP1	-0.294643	4.44381
NRP1	0.406499	6.00042		NRP1	0.427352	6.21134
ARFGAP3	0.107158	2.53095		ARFGAP3	0.134448	3.13167
SCO2	0.639013	6.5775		SCO2	0.621735	7.27656
CACHD1	0.342034	6.01208		CACHD1	0.355253	6.12972
PGRMC1	0.388393	5.94159		PGRMC1	0.354327	5.29702
PGRMC2	0.338944	5.09335		PGRMC2	0.388604	5.65411
TGFB1	0.179637	2.27212		TGFB1	0.159212	2.01461
NDC1	0.26054	4.88853		NDC1	0.248518	4.76568
NDC1	-0.410305	1.46837		NDC1	-0.345482	1.84144
KPNA1	-0.283456	5.43894		KPNA1	-0.268127	5.19687
NTMT1	0.193197	4.10362		NTMT1	0.252329	4.66963
AP2M1	-0.466907	5.65874		AP2M1	-0.426314	5.25517
RPS15	-0.355192	4.22862		RPS15	-0.329004	3.86201
SRM	0.257264	4.19058		SRM	0.256623	4.18179
SF3A2	-0.727979	8.0355		SF3A2	-0.707224	6.84121
PFAS	-0.0790243	1.88737		PFAS	-0.0925177	2.25259
SLC1A5	0.0848382	1.59068		SLC1A5	0.0826948	1.92937
SLC12A4	0.383028	5.78068		SLC12A4	0.447425	5.89973
SLC12A6	0.596416	5.85004		SLC12A6	0.580387	6.43952
RAB13	0.403048	6.61284		RAB13	0.412673	6.64358
RAB10	0.288493	2.21327		RAB10	0.270999	2.02721
RAB1A	0.442355	6.55108		RAB1A	0.431089	6.39994
RAB8A	0.179718	3.43675		RAB8A	0.188786	4.1
RAB1B	0.145899	2.43442		RAB1B	0.183416	3.24778
RTKN	0.221779	4.3539		RTKN	0.191136	3.78708
DGCR14	-0.102667	2.37445		DGCR14	-0.143613	3.21946
MLF2	0.205057	3.3644		MLF2	0.211948	3.52647
MGAT1	0.564074	7.05347		MGAT1	0.599847	7.56733
VCAN	0.082231	1.18627		VCAN	0.12959	2.0717
B4GAT1	0.519768	6.21824		B4GAT1	0.551208	6.92695
SRBD1	-0.386956	5.33213		SRBD1	-0.358076	5.33511
TIMM21	0.301583	5.32913		TIMM21	0.282888	5.11335
GPX8	0.72195	7.4489		GPX8	0.7332	6.75575
DAG1	0.497955	6.48204		DAG1	0.521683	6.15613
NRP2	0.175828	3.84962		NRP2	0.228806	4.11449
CIP2A	0.140483	3.38316		CIP2A	0.197408	3.68067
PIN1	0.0995168	2.20509		PIN1	0.121006	2.53329
EXTL3	0.198976	3.98367		EXTL3	0.186595	4.05416
ZC3H7B	-0.268855	5.23916		ZC3H7B	-0.277267	5.13774
ADAM15	0.50015	5.7312		ADAM15	0.47894	4.80663
PFN2	0.235158	3.88622		PFN2	0.29082	4.68331
SMOC1	0.315812	5.27209		SMOC1	0.310386	4.90795
PBDC1	0.210808	3.92915		PBDC1	0.200902	3.89092
PDCD2L	0.0331442	0.586542		PDCD2L	0.0432859	0.791157
ATP6AP1	0.802327	7.12297		ATP6AP1	0.831334	7.11107
PSMB6	0.549488	3.76647		PSMB6	0.47954	7.04031
NPC1	0.620713	7.33458		NPC1	0.642633	7.39601
GSK3B	-0.0885014	2.17881		GSK3B	-0.0909644	2.19629
GSK3A	-0.00417454	0.0223101		GSK3A	-0.032427	0.20416
CPSF3	0.00733132	0.0671443		CPSF3	-0.0017019	0.0153511
ZNF622	-0.231322	3.73415		ZNF622	-0.285366	4.97307
SCAP	0.310632	5.52175		SCAP	0.311932	5.21638
ZRANB2	-0.486154	6.45779		ZRANB2	-0.444548	6.12308
ZYX	-0.100207	2.20934		ZYX	-0.0938096	2.33304
PSMA3	0.537719	7.20221		PSMA3	0.579714	7.59655
BRD9	-0.316834	3.7245		BRD9	-0.270391	4.27365
RPL22	-0.437982	5.62142		RPL22	-0.374593	5.67557
RPL22L1	-0.353405	4.16856		RPL22L1	-0.304365	3.33876
CGGBP1	-0.198701	3.89623		CGGBP1	-0.166728	3.26817
RBM34	-0.527895	6.87077		RBM34	-0.494576	6.88844
TTC27	0.0712686	1.71421		TTC27	0.0158406	0.300896
SF3B6	-0.337921	5.48642		SF3B6	-0.313783	5.4056
PPAN-P2RY11	-0.532601	6.49957		PPAN-P2RY11	-0.519693	6.50033
CD55	0.559951	5.49615		CD55	0.635968	5.76943
FLG2	-0.834402	3.70504		FLG2	-0.968997	4.51837
PGK1	0.183873	1.56083		PGK1	0.1868	1.63763
ACACA	0.0760009	1.72547		ACACA	0.0756266	1.76275
ACACB	-0.352861	4.3186		ACACB	-0.341982	5.65583
CHCHD3	0.121135	2.3694		CHCHD3	0.0625102	1.29951
SEC61A1	0.423775	6.61184		SEC61A1	0.42346	6.55776
SEC61A2	0.214181	2.77835		SEC61A2	0.222576	2.86815
ALDH18A1	-0.0461099	1.00977		ALDH18A1	-0.0596298	1.17996
TRMT1	0.0149821	0.275809		TRMT1	0.0375236	0.911551
KPRP	-0.633134	3.01006		KPRP	-0.672594	4.51436
POFUT1	0.575135	6.71315		POFUT1	0.632471	7.05191
ILK	0.145206	3.42322		ILK	0.129803	3.07418
TXLNA	-0.531138	6.74216		TXLNA	-0.502189	6.49687
MTFR1L	0.320123	5.35959		MTFR1L	0.259109	4.66009
MCM2	-0.255356	4.03714		MCM2	-0.253426	3.87595
YARS	0.289383	4.24061		YARS	0.275528	3.97689
RPL35	-0.632354	7.43194		RPL35	-0.570763	7.18812
FKBP14	0.565286	7.02951		FKBP14	0.667948	6.99991
WDR34	-0.154029	2.38099		WDR34	-0.145899	2.49466
PFDN2	0.0808709	1.87229		PFDN2	0.124468	2.91568
MRPS7	-0.40307	6.49892		MRPS7	-0.372667	5.40778
MORF4L2	-0.473281	6.23495		MORF4L2	-0.40364	5.90128
G6PD	-0.142807	2.40804		G6PD	-0.135073	2.1526
CDC42BPA	-0.391001	4.05558		CDC42BPA	-0.377114	5.03179
CDC42BPB	0.363227	2.91782		CDC42BPB	0.273384	2.91573
TXNDC15	0.313011	4.80323		TXNDC15	0.248428	4.15857
EIF3M	-0.0253988	0.157644		EIF3M	0.0110669	0.0685638
RPL14	-0.582806	5.42942		RPL14	-0.581882	6.22754
UFD1	0.31606	4.43654		UFD1	0.329239	5.46293
PPP1CA	-0.0139678	0.105165		PPP1CA	-0.0585057	0.610163
PPP1CB	-0.281312	3.07262		PPP1CB	-0.265399	3.43725
PPP1CC	-0.552431	5.35984		PPP1CC	-0.559959	5.84637
SOAT1	0.592483	7.48568		SOAT1	0.601615	7.3639
NAGA	0.430344	5.48955		NAGA	0.477865	5.62598
DDX20	-0.348279	5.71089		DDX20	-0.341527	5.60649
ARL1	0.375475	3.21678		ARL1	0.364555	3.09765
SYNE3	0.165714	1.68921		SYNE3	0.209232	2.15516
TM9SF4	0.56498	6.70467		TM9SF4	0.615041	6.8712
GPS1	0.015944	0.176313		GPS1	0.0236216	0.271917
SMTN	0.0114816	0.18819		SMTN	-0.0020693	0.0310669
FAM133B	-0.494897	5.5437		FAM133B	-0.458376	5.40548
APOOL	0.139209	3.21473		APOOL	0.14699	3.48152
POLR1B	-0.205058	4.39802		POLR1B	-0.175943	3.87301
MTCH2	0.333736	4.44122		MTCH2	0.353798	4.84636
CXorf56	-0.0420391	0.645946		CXorf56	-0.0817662	1.81355
KIF7	-0.248942	4.87451		KIF7	-0.267116	5.0298
KIF21A	-0.310529	3.35901		KIF21A	-0.27912	3.78398
FHL3	-0.306254	5.36289		FHL3	-0.277036	4.58145
ALDH1B1	0.330645	4.62298		ALDH1B1	0.236179	3.41943
EPHB2	0.41066	6.21735		EPHB2	0.440798	6.72692
EPHA7	0.384763	5.28313		EPHA7	0.439668	5.58562
EPHB3	0.419677	5.0015		EPHB3	0.432994	4.91185
EPHB4	0.390675	4.2943		EPHB4	0.461867	4.67772
EPHA2	0.201484	2.48902		EPHA2	0.222949	2.58067
WLS	0.858609	8.42379		WLS	0.871204	8.54769
QSOX1	0.166899	3.29514		QSOX1	0.182912	3.68164
RAE1	0.00513712	0.0729251		RAE1	0.00095052	0.0141981
EIF2B3	0.108619	2.53485		EIF2B3	0.141432	3.2943
FSCN1	0.279259	3.93618		FSCN1	0.277421	4.1075
TRADD	0.359727	5.1907		TRADD	0.372122	5.31161
RPL11	-0.367685	6.12091		RPL11	-0.358643	5.71297
RPL11	-0.337683	5.12516		RPL11	-0.323543	5.02455
CHRNA5	0.537572	6.50564		CHRNA5	0.574869	6.65785
TOR1B	0.688108	6.21036		TOR1B	0.741603	6.19739
MYL12A	-0.962912	5.93319		MYL12A	-0.963069	5.76295
PUM1	-0.108645	2.4406		PUM1	-0.166003	3.97984
PDAP1	-0.400538	5.67064		PDAP1	-0.335817	4.93963
WRNIP1	0.0119069	0.187216		WRNIP1	-0.0067938	0.0977931
CHST14	0.480459	5.98018		CHST14	0.480385	5.89525
PWP1	-0.623168	6.09313		PWP1	-0.605431	6.39669
SEC22B	0.225293	4.38261		SEC22B	0.203646	4.10071
ACTR1A	-0.0468579	1.0778		ACTR1A	-0.11772	2.84187
ACTR1B	-0.197362	2.0899		ACTR1B	-0.226288	2.76888
GPRIN1	-0.0266204	0.423903		GPRIN1	-0.0537542	1.00196
LTN1	0.0941924	1.22228		LTN1	0.101488	1.33377
EDF1	-0.482779	5.48826		EDF1	-0.40494	4.34295
TCF25	-0.185303	4.07995		TCF25	-0.212902	4.72134
PDHA1	0.165269	3.20308		PDHA1	0.130227	2.70559
CBR1	-0.137711	3.3035		CBR1	-0.146106	3.63698
CBR3	0.897651	7.28237		CBR3	0.95324	7.35232
RNASEH2A	0.194646	3.44545		RNASEH2A	0.217364	3.89183
PSMB3	0.374894	5.09535		PSMB3	0.404979	5.61398
DDX55	-0.367524	6.34268		DDX55	-0.344422	5.95494
ERCC2	0.113912	2.88327		ERCC2	0.0955617	2.376
YTHDC1	-0.721151	7.06175		YTHDC1	-0.692068	6.7109
MRPL39	-0.0868893	1.9817		MRPL39	-0.0583845	1.1366
MAP7D3	-0.260332	4.82327		MAP7D3	-0.245488	4.87089
CDKN2C	0.108911	2.31652		CDKN2C	0.168163	3.83273
ALKBH5	-0.593328	7.66537		ALKBH5	-0.606637	6.47734
ALKBH5	1.41077	5.72595		ALKBH5	1.41831	5.71777
MCMBP	-0.0766129	1.8985		MCMBP	-0.123665	3.0758
SLC25A19	0.17561	3.23124		SLC25A19	0.12635	2.40883
FUT8	0.733844	7.57014		FUT8	0.674159	7.33852
DNAJC19	-0.0750113	1.43575		DNAJC19	-0.0600195	1.43099
TFAM	-0.549372	6.85501		TFAM	-0.520978	6.43468
SRP68	-0.124928	2.47372		SRP68	-0.139967	2.86348
SFXN4	0.420184	6.39166		SFXN4	0.389701	6.10981
PRPF3	-0.425458	6.0475		PRPF3	-0.4187	5.97143
PYCR3	-0.0765347	1.69156		PYCR3	-0.11838	2.85094
AGPAT1	0.409094	6.56879		AGPAT1	0.486664	6.85086
TRIM14	0.310981	5.39047		TRIM14	0.257922	4.65352
NKAPD1	-0.592896	7.24231		NKAPD1	-0.560287	6.92012
HS2ST1	0.190003	2.94742		HS2ST1	0.242153	3.78441
RPS20	-0.176031	3.68554		RPS20	-0.13671	2.66581
RPP30	-0.191306	4.14545		RPP30	-0.192864	4.29084
CAPZB	-0.418478	5.85163		CAPZB	-0.426082	5.89516
CEP55	-0.345196	5.81091		CEP55	-0.363901	5.84792
CARM1	0.10394	1.40084		CARM1	0.0469479	0.762092
PKD2	0.59319	6.99892		PKD2	0.638713	7.11949
AIP	0.0613802	1.18256		AIP	0.122139	2.22196
CLN5	0.641298	7.48232		CLN5	0.700443	7.60876
TRA2B	-1.03457	8.03272		TRA2B	-1.03428	6.80433
TRA2A	-0.840207	6.95174		TRA2A	-0.842409	8.22746
NUBP2	0.42387	5.99308		NUBP2	0.375478	5.51144
ABRAXAS2	0.291196	5.48746		ABRAXAS2	0.318237	5.17984
MPG	-0.124435	2.76459		MPG	-0.120431	2.60125
UQCRQ	0.344129	5.32339		UQCRQ	0.32863	5.35751
AAR2	-0.173278	4.0088		AAR2	-0.152439	3.64025
UBE2L3	-0.156708	3.49163		UBE2L3	-0.122094	2.99285
MCM6	-0.249107	4.46647		MCM6	-0.256497	4.59286
NCAPH2	-0.382498	5.55286		NCAPH2	-0.368644	5.72858
SREBF2	0.317545	4.82953		SREBF2	0.321286	5.18222
PDHB	0.338256	4.85373		PDHB	0.300377	4.72309
TMX4	0.780842	8.63558		TMX4	0.782374	8.5068
EXOC5	0.0863043	2.01314		EXOC5	0.072295	1.56863
ERAP1	0.330307	6.03682		ERAP1	0.379538	6.33927
UBTF	-0.417415	6.16746		UBTF	-0.400558	6.13136
CWF19L1	-0.230072	4.63946		CWF19L1	-0.268145	4.53624
PSMD10	0.0723438	1.32865		PSMD10	0.0839624	1.64987
SHMT2	0.162839	3.74089		SHMT2	0.133855	3.01464
SHMT1	0.117722	2.89293		SHMT1	0.0835695	1.79235
PI4KA	0.188358	3.25148		PI4KA	0.129673	2.44196
NECTIN2	0.409242	6.39649		NECTIN2	0.467231	6.83445
CELSR1	0.224001	3.9723		CELSR1	0.172931	3.01392
ENPP1	0.102148	0.586559		ENPP1	0.20035	1.31423
PAXBP1	-0.419653	4.521		PAXBP1	-0.391092	4.24183
SNRNP40	-0.503394	6.59153		SNRNP40	-0.488155	6.27967
HADHB	-0.221755	4.65956		HADHB	-0.218313	4.53981
RAB5C	0.28162	5.01644		RAB5C	0.280078	4.83392
RAB5B	0.337528	4.80488		RAB5B	0.303517	4.40715
RAB5A	0.413257	4.1477		RAB5A	0.371916	3.39392
TRIR	-0.638987	5.89468		TRIR	-0.61225	4.28237
GET4	0.459345	5.77311		GET4	0.511569	5.66442
UQCRFS1	0.145789	2.04278		UQCRFS1	0.142223	2.2338
EIF4H	0.225854	3.12986		EIF4H	0.3175	3.71135
DCAF7	-0.000837569	0.0100555		DCAF7	-0.0810923	2.05612
RADX	-0.165021	1.1026		RADX	-0.224264	1.53026
MAP7	-0.44561	6.54166		MAP7	-0.359494	5.98337
FHL2	-0.0903167	1.90396		FHL2	-0.0855796	2.18365
RPAP3	-0.0267449	0.539262		RPAP3	-0.0080805	0.109535
GLT8D1	0.517509	6.97272		GLT8D1	0.524828	7.16636
CAMK2D	-0.196563	4.19183		CAMK2D	-0.176105	4.11775
CAMK2G	-0.214465	3.42329		CAMK2G	-0.211506	4.18279
HIST1H2BN	-0.436931	3.06193		HIST1H2BN	-0.519801	3.8561
HIST1H2BB	-0.307223	1.49094		HIST1H2BB	-0.39319	2.07794
SERPINB12	-0.345287	0.536683		SERPINB12	-0.481484	1.4267
CLK1	-0.291452	3.2785		CLK1	-0.234085	3.17815
CLK4	-0.103846	1.89814		CLK4	-0.127125	2.34108
RTFDC1	-0.302463	5.28648		RTFDC1	-0.293845	5.48502
GAA	0.420816	6.49584		GAA	0.504778	6.9566
SDF2	0.711577	5.28704		SDF2	0.682897	5.01036
PRPF4	-0.258191	4.89076		PRPF4	-0.266089	4.8141
ITPA	0.509727	6.88478		ITPA	0.488838	6.67895
TM9SF3	0.430637	6.10405		TM9SF3	0.480309	6.70834
GALNT1	0.355231	6.11789		GALNT1	0.397235	6.25984
PDXDC1	0.10533	1.9522		PDXDC1	0.0892566	1.67217
TIMM17B	0.213064	3.5224		TIMM17B	0.169164	3.49497
SP1	0.272828	4.03944		SP1	0.209424	3.15702
FASTKD5	0.266734	4.97351		FASTKD5	0.245983	4.30875
SGSH	0.462066	6.19488		SGSH	0.507535	6.72059
COCH	0.698021	7.04509		COCH	0.796233	7.60238
UTRN	-0.184507	2.83725		UTRN	-0.1797	2.99217
PLBD2	0.327101	4.4882		PLBD2	0.354655	4.73451
GLO1	0.0976458	1.63165		GLO1	0.132107	2.42894
NBPF1	-0.605165	6.52463		NBPF1	-0.5921	6.59626
NBPF11	-0.095938	0.969327		NBPF11	-0.114677	1.38483
PLRG1	-0.220974	4.23273		PLRG1	-0.27894	4.36072
ARMC8	-0.230374	4.27646		ARMC8	-0.247602	4.6137
LARP7	-0.318473	5.62758		LARP7	-0.313228	5.91232
MRPS26	-0.502274	6.8561		MRPS26	-0.510758	6.35845
CNPY3	0.736292	7.65503		CNPY3	0.759702	7.30524
CYFIP2	-0.0952761	2.04124		CYFIP2	-0.170995	3.5063
TPT1	0.457144	5.67153		TPT1	0.563521	6.75145
AUP1	0.20996	4.16574		AUP1	0.206166	4.47123
RPL34	-0.762188	7.7286		RPL34	-0.699855	7.77933
NEK6	0.190658	3.19073		NEK6	0.181127	2.95094
NEK7	0.0253578	0.296021		NEK7	0.0229793	0.272642
UCK2	0.292513	3.36561		UCK2	0.276285	3.13346
C19orf53	-0.589656	5.38196		C19orf53	-0.54157	5.48095
ATP1B1	0.379288	4.79415		ATP1B1	0.41706	5.02233
SARS	0.119933	2.17909		SARS	0.0969214	1.95129
STAT3	0.136239	2.20554		STAT3	0.188163	3.63151
PON2	0.497766	6.38399		PON2	0.504519	6.4284
CLK3	-0.321897	5.07351		CLK3	-0.313934	5.68791
TECR	0.230509	3.01437		TECR	0.124674	1.54834
GGH	0.266477	2.93742		GGH	0.315927	3.29813
MRC2	0.522707	7.19977		MRC2	0.568963	6.84567
POMT2	0.30583	4.81214		POMT2	0.337088	5.11988
KRR1	-0.422216	5.41352		KRR1	-0.42739	5.80551
EXOSC3	-0.377363	5.51501		EXOSC3	-0.351841	5.4084
EXOSC3	0.613995	7.00717		EXOSC3	0.409357	2.97751
NUP205	0.120859	2.57848		NUP205	0.0791783	1.57011
OXA1L	0.286945	4.89022		OXA1L	0.275804	4.73419
FUS	-0.347996	4.62508		FUS	-0.269857	3.38144
TAF15	-0.422955	5.26647		TAF15	-0.374661	4.59491
ERBIN	0.100193	2.22227		ERBIN	0.0531827	1.10427
XIAP	0.167317	3.279		XIAP	0.166839	3.32421
PPT1	0.25841	3.95614		PPT1	0.288587	4.11208
DDX52	-0.58314	7.61528		DDX52	-0.571549	7.34274
RNASEL	0.0672707	1.1027		RNASEL	0.0373865	0.603307
NDUFV1	0.169402	3.49781		NDUFV1	0.146254	3.06064
CCNB1	-0.49071	6.51427		CCNB1	-0.464459	6.44898
TOR3A	0.183979	2.79218		TOR3A	0.228471	3.47985
SPATS2L	-0.51439	6.44909		SPATS2L	-0.564655	7.02598
HRNR	-0.982515	1.69583		HRNR	-0.917765	1.73691
ELAVL1	-0.549051	6.42544		ELAVL1	-0.535729	6.32053
SALL2	0.192783	3.5548		SALL2	0.110112	2.23455
SALL2	0.511116	6.79305		SALL2	0.44826	6.36936
OSGEP	0.172956	3.8462		OSGEP	0.149146	3.54592
ABCB7	-0.0663267	0.906747		ABCB7	-0.0740434	1.41846
GNS	0.556528	6.45298		GNS	0.567285	6.34446
SF3B5	-0.504969	6.95036		SF3B5	-0.488055	6.5303
DCTPP1	0.010422	0.17276		DCTPP1	-0.0044603	0.0689582
HPRT1	0.0150615	0.106344		HPRT1	0.0267147	0.232779
LRRFIP1	-0.476443	5.49535		LRRFIP1	-0.452716	6.3017
OTULIN	0.240515	4.84452		OTULIN	0.186934	4.09913
NEU1	0.525022	5.92139		NEU1	0.538342	5.84739
VAPA	-0.0370112	0.727924		VAPA	-0.0910208	2.40523
VAPB	-0.00455098	0.0443444		VAPB	0.025323	0.318238
VBP1	0.12576	3.16852		VBP1	0.154176	3.79217
CPT1A	0.124792	2.73647		CPT1A	0.10144	2.27359
PGM3	0.181335	3.11077		PGM3	0.146658	2.71805
GOLGB1	-0.210805	3.66321		GOLGB1	-0.203314	3.42405
PRCP	0.780617	7.76029		PRCP	0.85813	7.92302
ACOT8	0.146845	2.67587		ACOT8	0.0969409	1.71964
PRKCI	-0.161951	3.04281		PRKCI	-0.134713	3.08815
RANBP10	-0.360805	2.55943		RANBP10	-0.329576	3.00607
RANBP9	-0.215659	3.62926		RANBP9	-0.203624	3.52939
LUZP1	-0.6127	7.26393		LUZP1	-0.568584	7.30925
SSR4	0.695111	7.49132		SSR4	0.706618	7.33613
PCK2	0.255841	4.19391		PCK2	0.188432	3.34672
PCK1	0.16947	2.16708		PCK1	0.176764	2.11894
FLII	-0.482817	6.60816		FLII	-0.432336	5.71024
RRM1	-0.0686882	1.51365		RRM1	-0.062516	1.31137
PNN	-0.812961	7.81033		PNN	-0.86636	6.57873
ATAD1	0.157637	2.86374		ATAD1	0.136535	2.49649
TNPO1	0.226546	3.60726		TNPO1	0.21051	3.52221
MVB12A	0.177237	3.20897		MVB12A	0.162938	3.28983
TMED2	0.637139	7.09298		TMED2	0.713101	7.42307
GPATCH11	-0.640924	7.26727		GPATCH11	-0.626365	6.58859
RAB39A	0.375594	4.67597		RAB39A	0.367603	4.50388
RAB14	0.17402	1.5615		RAB14	0.168188	1.57114
RAB6A	0.300951	4.42619		RAB6A	0.288515	4.12405
MRPL14	-0.0239507	0.313662		MRPL14	-0.0211772	0.265069
DUT	-0.0293897	0.414515		DUT	-0.0223694	0.396047
OTUB1	0.112307	2.45586		OTUB1	0.0506669	0.984385
DOCK4	-0.294378	4.86045		DOCK4	-0.305222	5.14052
POLE	-0.160716	3.76627		POLE	-0.15989	3.41038
HOMER1	-0.525319	6.1401		HOMER1	-0.522577	6.15307
PPIL2	-0.386958	6.28065		PPIL2	-0.357155	6.09701
GLB1	0.262474	4.46216		GLB1	0.289877	5.07832
SLC25A24	0.269781	4.93855		SLC25A24	0.246074	4.60945
PISD	0.191106	4.32314		PISD	0.174259	3.8833
HAT1	0.207058	3.59519		HAT1	0.217165	2.76824
ZW10	0.217113	4.49899		ZW10	0.220807	3.71757
SPTY2D1	-0.476713	6.25413		SPTY2D1	-0.477448	6.20973
SART3	-0.458319	4.78749		SART3	-0.452159	5.00869
ERP29	0.622257	7.5971		ERP29	0.618823	7.19617
PRDX3	-0.143813	1.68755		PRDX3	-0.126808	1.42901
MTMR1	-0.268341	4.77584		MTMR1	-0.28357	4.95092
DHX29	-0.477558	6.89839		DHX29	-0.420634	5.26966
CNN2	0.0174886	0.288532		CNN2	0.0589827	1.49933
CNN3	-0.0645335	1.00076		CNN3	-0.0441649	0.806357
TWISTNB	-0.326732	3.2577		TWISTNB	-0.25784	2.39558
MYDGF	1.14293	9.22492		MYDGF	1.21752	9.14656
INPP4A	0.217578	3.8842		INPP4A	0.147413	2.99073
MINDY1	0.454148	6.81672		MINDY1	0.453836	6.8126
MINDY1	-0.345087	4.88683		MINDY1	-0.340079	4.97844
DNAJC21	-0.482664	6.36776		DNAJC21	-0.480432	6.43524
AGL	-0.162309	1.84098		AGL	-0.218861	4.11905
RSAD1	-0.0460886	0.792482		RSAD1	-0.0561645	0.889088
SNX17	0.217619	3.9074		SNX17	0.210398	3.90448
HMCES	0.0715122	1.45939		HMCES	0.0852203	1.49719
TMEM59	0.137562	2.61987		TMEM59	0.180301	2.85848
MRPL44	-0.232999	4.25728		MRPL44	-0.223532	4.00294
NUDCD2	0.225084	3.903		NUDCD2	0.246758	4.05368
NCBP1	-0.287191	2.58615		NCBP1	-0.280698	2.56315
RSBN1L	-0.358872	6.04159		RSBN1L	-0.366421	6.36263
RPL37A	-0.605802	7.43673		RPL37A	-0.57377	6.49422
STK3	-0.0625145	0.997678		STK3	-0.0845516	1.38827
STK4	-0.0492248	0.759787		STK4	-0.0492957	0.870993
BOP1	-0.473777	6.79516		BOP1	-0.486847	6.84584
PCDH9	0.172326	3.13781		PCDH9	0.188026	3.19748
CLIC1	0.0437249	0.286492		CLIC1	0.0655647	0.471051
DCXR	0.207255	2.93028		DCXR	0.127691	2.19799
DYNC1LI1	-0.0205572	0.374623		DYNC1LI1	-0.0291549	0.664037
EWSR1	-0.444072	5.03182		EWSR1	-0.389528	5.89376
AMPD2	-0.25455	4.03854		AMPD2	-0.248481	4.02251
DDX42	-0.333121	5.27558		DDX42	-0.27925	4.70201
CBFB	0.491802	6.40339		CBFB	0.531863	6.94577
G3BP2	-0.518353	6.3584		G3BP2	-0.45896	6.474
CYP51A1	-0.0780247	0.572		CYP51A1	-0.112558	0.857945
ATP6V1H	0.190134	4.01029		ATP6V1H	0.184011	3.87002
KIAA1671	0.108336	1.8665		KIAA1671	0.0106106	0.130589
SSR1	0.464986	5.10414		SSR1	0.410676	4.82453
PEX5	0.0002832	0.00391393		PEX5	-0.0173119	0.233258
COQ8B	0.200536	4.30507		COQ8B	0.0998832	2.5055
PIN4	-0.404855	6.34447		PIN4	-0.320403	5.28733
ENDOD1	0.169428	2.11057		ENDOD1	0.202679	2.59716
CASP14	-0.802627	4.43762		CASP14	-0.752527	2.53409
UFL1	-0.0326357	0.567152		UFL1	-0.0752589	1.85919
SNRPB2	-0.846237	5.92466		SNRPB2	-0.79499	5.82773
ATRN	-0.0225011	0.43437		ATRN	-0.0094688	0.158989
BTAF1	0.015724	0.102569		BTAF1	-0.0282813	0.181176
COL6A2	0.205904	2.70923		COL6A2	0.205457	2.66369
COL6A2	-0.0411797	0.270879		COL6A2	0.0715469	0.563386
CNPY4	0.484169	6.83386		CNPY4	0.543429	7.02936
DARS2	0.216147	3.81019		DARS2	0.175316	3.43127
RPL36	-0.563379	7.23616		RPL36	-0.506661	7.02965
RPS24	-0.330462	4.3324		RPS24	-0.314947	4.22449
TFB2M	0.267604	5.06649		TFB2M	0.221079	4.4005
ATP5H	0.276323	4.8459		ATP5H	0.276655	4.85888
EXOSC8	-0.567632	6.23764		EXOSC8	-0.559215	5.893
SPC24	0.156189	3.72608		SPC24	0.179674	3.56218
SPC24	-0.254499	2.17795		SPC24	-0.316173	2.55247
NFE2L1	0.659335	5.97		NFE2L1	0.736637	6.21975
MESD	0.448286	5.2065		MESD	0.488121	5.33668
CDC45	0.272537	4.63545		CDC45	0.305775	4.6368
SUGP1	-0.361412	5.93618		SUGP1	-0.354289	5.7542
SFXN2	0.170132	3.16699		SFXN2	0.135251	2.72426
PTGES3	-0.0684375	1.66866		PTGES3	-0.0302682	0.688184
PNISR	0.2871	3.59612		PNISR	0.302451	3.50248
MRPS35	-0.534307	5.37022		MRPS35	-0.529657	5.0743
TCAF1	0.220908	4.30623		TCAF1	0.235367	3.61817
IGBP1	0.291858	5.25857		IGBP1	0.263707	4.50696
LRP2	-0.103827	1.69883		LRP2	-0.0606285	0.990762
GRN	-0.0375887	0.712378		GRN	-0.0158275	0.248453
NCAPH	-0.166906	3.34781		NCAPH	-0.153326	3.13111
GLRX3	0.14156	3.3486		GLRX3	0.197429	4.40976
DCTN4	0.100056	1.99849		DCTN4	0.0578905	1.1819
CRNKL1	-0.530454	6.93021		CRNKL1	-0.554362	6.28733
BABAM2	-0.125788	2.19831		BABAM2	-0.122597	2.19343
CSTB	-0.320601	2.46982		CSTB	-0.275143	2.50424
RBM15	-0.726054	7.18968		RBM15	-0.719806	6.33473
PGP	-0.0724373	1.79855		PGP	-0.0550379	1.47218
BRIX1	-0.487404	5.65025		BRIX1	-0.475157	5.26358
SCAMP3	0.0226936	0.35182		SCAMP3	0.0099106	0.145472
ANLN	-0.362863	5.64777		ANLN	-0.385013	5.54724
LYAR	-0.573914	7.29193		LYAR	-0.568484	6.32969
BUD13	-0.57415	7.29326		BUD13	-0.5668	6.562
STAT1	0.12813	2.68985		STAT1	0.112065	2.38365
FAM69B	0.484064	5.87111		FAM69B	0.453953	5.47157
FAM69A	0.555835	7.27182		FAM69A	0.494782	6.35529
KDM1A	-0.0989397	0.971319		KDM1A	-0.10558	1.03186
SLC25A21	0.337071	5.81583		SLC25A21	0.288089	5.49602
MRPL4	-0.158273	3.69638		MRPL4	-0.187941	4.00624
OGFOD3	0.250826	3.40156		OGFOD3	0.246888	3.48818
EXOSC4	-0.238696	3.83853		EXOSC4	-0.171508	3.07039
PRDX5	0.0526736	0.874897		PRDX5	0.00542052	0.0536905
PSMD8	0.435119	5.96976		PSMD8	0.44429	5.94859
FN1	0.304441	5.47817		FN1	0.37885	5.21163
NCAPD2	-0.0288491	0.537296		NCAPD2	-0.015726	0.262656
HHIP	0.423233	4.64211		HHIP	0.483044	4.94944
POLR2C	-0.125508	2.46004		POLR2C	-0.121673	2.45874
ERMP1	0.248018	4.55201		ERMP1	0.311945	4.88082
TOMM22	0.121516	1.03837		TOMM22	0.097688	0.79644
DHCR7	0.314585	5.07355		DHCR7	0.303941	5.22765
EXOSC1	-0.0912193	1.8166		EXOSC1	-0.0507727	1.09407
EMC8	0.356187	5.35503		EMC8	0.439779	5.85605
NME1-NME2	-0.0488877	0.922417		NME1-NME2	-0.0636596	1.55021
LIMS1	0.146069	2.66325		LIMS1	0.123794	2.42998
WDR60	-0.313704	5.33598		WDR60	-0.23824	2.57005
ARL6IP6	0.410882	5.41256		ARL6IP6	0.417452	5.41776
SKIV2L	0.00929089	0.126592		SKIV2L	-0.0019793	0.0228534
SF3B4	-0.766582	7.54347		SF3B4	-0.720706	6.8624
EIF3S3	-0.482906	5.49528		EIF3S3	-0.439201	5.34032
EIF3H	0.0756436	0.46926		EIF3H	0.0642426	0.342865
DLD	0.061257	0.912997		DLD	0.0272702	0.344195
RBMX2	-0.421908	6.56853		RBMX2	-0.389315	5.33955
SURF6	-0.385401	4.6074		SURF6	-0.429835	4.9438
LSM12	-0.152804	3.17622		LSM12	-0.14596	3.27513
[truncated: 2,403 more rows]

## Sheet: Figure 2B. WblotsUMOD-TMEDs
Whole-kidney fold-change C125R-mutant specific antibody
	Vehicle		BRD4780
	1.11204		0.641724
	1.23959		0.588882
	1.00313		0.634596
	0.775965		0.625643
	1.13044		0.661718
	0.86057		0.51022
	0.977205		0.520765
	1.02366		0.38027
	0.824021		0.375095
	0.580352		0.255501
			0.339201
			0.498912
			0.50085
Whole-kidney fold-change TMED2
	Vehicle		BRD4780
	0.848937		0.20638
	1.06855		0.452929
	1.0338		0.374963
	1.0719		0.485035
	1.03464		0.358351
	0.961408		0.566334
	0.972245		0.344567
	1.01775		0.221814
	1.1183		0.185468
	0.937423		0.184508
			0.292649
			0.270381
			0.60933
Whole-kidney fold-change TMED9
	Vehicle		BRD4780
	0.815438		0.438009
	0.764944		0.507141
	0.783036		0.418134
	0.748644		0.540887
	1.11253		0.348345
	1.15954		0.530402
	1.27097		0.335611
	1.30712		0.224942
	1.41527		0.259357
	1.24848		0.251924
	1.03998		0.226531
			0.25405
			0.350009
Whole-kidney fold-change TMED10
	Vehicle		BRD4780
	1.09695		0.317861
	1.08828		0.473245
	1.43212		0.460422
	1.46483		0.669518
	1.43184		0.379821
	1.22664		0.539532
	1.31459		0.507406
	1.37131		0.357708
	1.35912		0.352975
	1.3312		0.262492
	1.17182		0.32121
			0.48523
			0.255172

## Sheet: Figure 2D. IF mut removal
IF mutUMOD removal assessed by IF of kidney tissue using the C125R-specific antibody
	WT				Heterozygous
Vehicle	0.00210132	0	0.0526653		0.851473	1.08561	1.06293	1.01711	0.982888
					0.532106	0.380421	0.897406	0.844272	0.862583	0.622184	0.750462	0.53527

## Sheet: Figure 3B. 4i 
	CANX	COPB2	GM130	ERGIC	SEC13	TGN38	EEA1	RAB7
%ofDMSO	-12.659	-1.93297	-6.35141	-1.32928	2.62993	13.898	8.55206	10.0293
	-21.2975	-2.57184	-6.57677	3.96351	11.311	9.8999	7.08921	10.5147
	2.74654	-2.42887	-9.16136	0.681998	-2.22382	5.37289	7.45159	11.1156

## Sheet: Figure 3D. Wblots
	Vehicle	BRD4780
	0.158944	0.311171		These data points have been removed based on the identification of outliers with ROUT (Q=10%)
	0.747825	0.867271
	1.50415	4.51941
	0.655632	1.41003
	0.684483	1.45585
	0.450024	1.84347
	0	0.367825
	0.579059	3.80244
	2.667608174*	1.53809
		14.12814871*
		173.9749*
		4.45142

## Sheet: Figure 4B. IF apicality
	Het Vehicle	Het BRD4780	Wild-type Vehicle
	1.09452	1.00006	1.14309
	1.01535	1.00613	1.31335
	1.09705	1.12828	1.20168
	0.872073	1.11897	1.14625
	0.970185	1.12835
	0.947842	1.33254
	1.00297	1.03187
		1.13119
		1.02434

## Sheet: Figure 5B. Wblots
	Whole-kidney lysate - fold change XBP1-s
	WT Vehicle	WT BRD4780	Homozygous	Homozygous BRD4780
	0.93815	0.81014	0.96653	0.473606
	1.06185	0.85828	0.85743	0.514394
	0.83616	1.2336	1.92298	1.554
	1.16384	1.05998	1.17302	0.761767
			2.66744	0.694863
			1.36367	0.207109
				0.226423
				0.703112

## Sheet: Figure 5D. Wblots
	Whole-kidney lysate - fold change Bak			Whole-kidney lysate - fold change Bak
	Vehicle	BRD4780		Vehicle	BRD4780
	0.759607	0.572059		0.652133	0.491121		*Datapoints corrected during one of the checkpoints in the publiction process. These numbers are the precise datapoints shown in figure 5D.
	0.90043	0.589393		0.773032	0.506003
	0.873095	0.890181		0.749565	0.764233
	0.693623	0.532678		0.595485	0.457312
	1.54199	0.473345		1.32382	0.406374
	0.952977	0.6742		0.818145	0.578811
	1.08238	0.491629		0.929238	0.422071
	1.1959	0.581211		1.0267	0.498978
	1.27627	1.43553		1.09569	1.23242
	1.36336			1.17046
	2.1732			1.86573
	Whole-kidney lysate - fold change Cleaved-casp3			Whole-kidney lysate - fold change Cleaved-casp3
	Vehicle	BRD4780		Vehicle	BRD4780
	0.863486	0.647586		0.833017	0.624735
	0.822985	0.481255		0.793945	0.464273
	0.927687	0.529521		0.894952	0.510837
	0.788216	0.539212		0.760403	0.520185
	1.57387	0.470106		1.51834	0.453518
	0.807447	0.539663		0.778956	0.52062
	1.11832	0.552544		1.07886	0.533047
	1.09799	0.712914		1.05925	0.687758
	1.09796	1.15179		1.05921	1.11115
	1.17333			1.13193
	1.13106			1.09115

## Sheet: Figure 5. TUNEL
	%T+	BRD_MouseC28	BRD_Mouse7	BRD_Mouse8	BRD_Mouse9	VEH_Mouse3	VEH_Mouse4	VEH_Mouse5	VEH_MouseC24
	Cortex	0.0146468	0.00444069	0.00310296	0.037306	0.118305	0.0484557	0.047619	0.0432376

## Sheet: Figure 6B. Fibrosis
a-SMA
	WT			Heterozygous
Veh	0.986395	1.12245		6.76871	7.55102	8.33333	10.1361	11.8027
BRD	0.646258	1.97279		2.55102	3.87755	3.67347	2.95918	2.82313	4.04762
Masson's Trichrome quantification
	Vehicle	BRD
	13.3605	10.514
	12.3661	11.7038
	12.5133	11.1501
	11.4567	10.3534

[truncated: 7 more sheets: Figure 6C. CD45, Figure 6E. Urinary Sodium, Figure 7B. Organoids, Figure 7C. Organoids, SuppFigure 1B. Proteomics, SuppFigure 5C. 4i, SuppFigure 6B. Live-cell]
